# Supplementary material for: A polymorphic helix of a Salmonella needle protein relays signals defining distinct steps in type III secretion
Source: PLoS Biol. 2019 Jul 1;17(7):e3000351. doi: 10.1371/journal.pbio.3000351 (PMC6625726; doi:10.1371/journal.pbio.3000351)
Supplement: S1 Data — (XLSX) [file pbio.3000351.s021.xlsx]

## Sheet: Sheet1
	PrgI	PrgJ	InvJ	SipD	SipB	SipC	SptP
WT	1	1	1	1	1	1	1
T3	0.30147	0.97568	0.78265	0.10023	0.00383	0.08558	0.25709
P4	0.37188	0.3996	0.28097	0.29476	0.02123	0.22426	0.83564
W5	0.83116	0.8583	0.52544	0.03177	0.04701	0.06098	0.05252
S6	0.54491	0.52677	0.44564	0.34519	0.01203	0.3367	1.2717
G7	1.66729	1.5897	1.64036	0.60616	0.15309	0.31617	0.49429
Y8	1.36145	0.70175	0.53689	0.22744	0.65333	0.32091	0.33333
L9	1.82607	0.50902	0.08755	0.02725	0.00245	0	0.02559
D10	1.75761	1.71916	2.25524	1.76314	3.18021	3.37857	2.66907
D11	0.97154	1.38152	1.88492	1.74641	3.35015	3.70634	3.4933
V12	0.66214	0.70495	0.97157	0.44399	0.71979	0.47415	0.28856
S13	0.69954	0.81753	1.22529	0.82641	0.8375	0.61655	1.18238
K15	0.4666	0.99947	0.83579	0.66924	0.63178	0.22903	0.60689
F16	1.65335	0.22132	0.03868	0	0	0	0
D17	1.24861	2.11598	1.27397	0.88331	1.02916	0.90359	0.65945
T18	1.18491	1.52778	1.28892	1.22072	1.13615	1.40605	1.24826
G19	0.73802	0.96278	1.03064	0.8162	0.56416	0.8591	1.55772
V20	1.33017	1.28943	0.30255	7.255	2.76141	3.77124	5.79531
D21	1.32958	2.342	1.3219	0.74599	0.52725	0.76389	0.78164
N22	1.47293	1.40036	0.93183	0.89379	0.73398	0.59354	1.05458
L23	1.6726	1.35356	0.78546	0.87874	0.82984	1.13372	0.3672
Q24	0.55021	0.60055	0.41067	1.04174	0.42658	0.37192	1.1743
T25	1.14531	1.19592	0.72695	0.95482	0.89778	0.91343	1.14875
Q26	0.57856	0.95911	0.68688	0.85577	0.73884	0.64089	1.15172
V27	0.94862	1.13101	0.85252	0.91746	0.86716	0.89938	0.62651
T28	0.98822	1.29411	1.98086	1.80243	1.86269	1.92994	1.4547
E29	0.57654	1.52674	0.66144	0.54322	0.25741	0.28872	0.39957
L31	2.41711	2.3536	5.08269	5.07944	2.57952	5.16938	3.2994
D32	0	1.46851	0.55639	0.36879	0.06395	0.49857	0.3016
K33	0.77571	0.94609	0.79551	0.91131	0.51363	0.61925	0.53417
L34	3.3868	1.31466	1.20803	1.88189	1.47485	0.6465	0.75
K37	0.86067	1.06785	0.75621	0.76075	0.40288	0.54457	0.44429
P38	0.05332	0.32838	0.09008	0.18158	0.00359	0.11949	0.48844
S39	1.09126	0.44256	0.22818	0.72575	0.15928	0.4761	0.84797
D40	0.43612	1.18806	1.1686	0.1947	0.15815	0.14525	0.24957
P41	4.85166	1.82359	1.64272	1.8745	2.32007	2.36342	0.58143
L43	0.41745	1.29252	0.90675	0.48974	0.67121	0.34093	0.30684
L44	6.10979	3.75611	2.11109	1.58293	0.80823	0.4206	0.27171
Y47	0	0.64698	0.47068	0.85174	0.07526	0.36462	0.42143
Q48	1.31735	0.99152	1.35183	1.88864	1.14488	1.0132	0.70924
S49	0.31068	0.50914	2.34655	2.85521	3.86791	3.67392	2.92072
K50	0.44054	1.55429	0.92594	0.50629	0.58375	0.44261	0.27218
L51	0.6596	0.76431	0.42619	0.88563	0.74432	0.43959	0.98448
S52	0.4652	0.67696	0.90184	0.93996	0.79698	0.80834	1.33576
E53	4.1057	2.55522	5.42144	4.5901	5.76595	3.81397	2.32875
Y54	2.55792	0.63236	0.38036	0.51709	0.0194	0.13237	0.17451
N55	0.74003	0.59713	2.79266	2.56156	3.81541	3.27673	2.81659
L56	5.65504	2.24786	1.79876	3.85871	4.31388	4.23549	4.03458
Y57	6.23097	1.2306	0.69534	0.45342	0.16708	0.42359	0.42127
R58	1.63984	0.49343	2.80656	2.82472	3.05617	2.7015	0.56232
N59	0.90785	0.98413	0.97197	1.33039	1.82602	1.30597	2.58101
Q61	1.88333	2.37247	1.47007	1.56687	0.98277	0.96547	0.18372
S62	0.79858	1.54832	1.61508	1.32302	1.35123	1.45318	2.42438
N63	0.50814	0.92918	1.06195	2.38383	2.78364	2.77114	4.38095
T64	0.71826	0.94512	2.16859	1.29043	1.52183	1.34384	1.00273
V65	1.56651	0.62257	1.06502	0.01352	0	0.00901	0.0631
K66	1.65994	0.20252	0.47508	0.44517	0.04875	0.17898	0.08514
V67	0.98934	0.64909	0.5886	0.71763	0.16064	0.79371	1.59156
F68	0.77237	0.51368	0.50955	1.12188	0.65797	0.40722	0.55267
K69	3.89265	1.65934	1.54348	0.85618	0.32668	0.57794	0.13248
D70	1.15865	1.31841	1.50098	1.66996	0.33451	1.21401	0.8562
I71	1.80227	0.83347	1.15868	1.18714	0.63259	1.54329	0.52363
D72	0.11945	0.74764	0.6774	0.10565	0.43193	0.19323	0.17481
I75	1.64843	1.71226	0.33447	0.96351	0.29434	0.4949	0.92224
I76	1.32751	1.71226	1.21338	1.55182	1.4771	1.21597	2.82036
Q77	1.43323	0.48649	0.5742	0.44581	0.20789	0.80513	1.03135
N78	0.92052	1.83688	3.50318	2.56258	2.74748	2.29033	7.96234
F79	0.38376	0.28756	0.08599	0.36475	0.00449	0.1939	1.14278
R80	1.59206	0.15664	0.46395	0.34999	0.01077	0.07007	0.09873
WT	1	1	1	1	1	1	1
