# Supplementary material for: A polymorphic helix of a Salmonella needle protein relays signals defining distinct steps in type III secretion
Source: PLoS Biol. 2019 Jul 1;17(7):e3000351. doi: 10.1371/journal.pbio.3000351 (PMC6625726; doi:10.1371/journal.pbio.3000351)
Supplement: S2 Data — (XLSX) [file pbio.3000351.s022.xlsx]

## Sheet: Sheet1
D10A PrgI	D10A PrgJ	D10A InvJ	D10A SipD	D10A SipC	D10A SipB	D10A SptP		DsipD PrgI	DsipD PrgJ	DsipD InvJ	DsipD SipD	DsipD SipC	DsipD SipB	DsipD SptP
1.87343	1.65438	2.127	1.86435	3.65962	2.56371	2.54349		1.94595	0.760163	0.323276	0	3.63932	4.06632	3.53027
1.51045	1.73193	2.25524	1.75631	2.703	3.15443	2.26995		2.52347	0.771003	0.380542	0	4.05833	3.97644	3.83789
1.88895	1.77118	2.38348	1.66877	3.77308	3.82249	3.19376		2.07539	0.704607	0.330665	0	3.28356	3.9784	2.79297
D11A PrgI	D11A PrgJ	D11A InvJ	D11A SipD	D11A SipC	D11A SipB	D11A SptP
0.958806	1.4629	2.10851	1.81677	3.74193	3.47686	2.83383
0.96597	1.40833	1.6979	1.68112	3.57063	3.30164	3.78044
0.989851	1.27334	1.84834	1.74133	3.80645	3.27197	3.86563
V20A PrgI	V20A PrgJ	V20A InvJ	V20A SipD	V20A SipB	V20A SipC	V20A SptP
1.01262	1.87298	0.353562	7.86128	2.72621	3.98039	4.94045
1.57622	0.623495	0.282322	6.99029	2.83586	4.28186	7.81438
		0.271768	6.91343	2.72216	3.05147	4.63109
L31A PrgI	L31A PrgJ	L31A InvJ	L31A SipD	L31A SipC	L31A SipB	L31A SptP
2.71642	2.96218	5.21705	5.21753	5.25636	2.74178	3.01417
1.61672	1.62853	5.04457	5.00617	4.68819	2.53284	3.46005
2.91821	2.47008	4.98643	5.01461	5.5636	2.46394	3.42397
S49A PrgI	S49A PrgJ	S49A InvJ	S49A SipD	S49A SipC	S49A SipB	S49A SptP
0.394822	0.498137	2.27341	2.67276	3.43832	3.81668	2.79067
0.247573	0.505588	2.35133	2.86208	3.31713	3.97588	2.82307
0.289644	0.523683	2.4149	3.03078	4.26633	3.81116	3.14841
E53A PrgI	E53A PrgJ	E53A InvJ	E53A SipD	E53A SipC	E53A SipB	E53A SptP
4.66916	2.05167	5.57006	4.47151	3.38845	6.64304	1.7084
4.00749	2.6231	5.1051	4.41633	3.59159	5.29023	2.62748
3.64045	2.99088	5.58917	4.88246	4.46187	5.36458	2.65038
N55A PrgI	N55A PrgJ	N55A InvJ	N55A SipD	N55A SipC	N55A SipB	N55A SptP
0.805959	0.317647	2.5311	2.62514	3.8926	3.29773	3.20868
0.549237	0.694118	2.80451	2.20616	2.59506	3.78153	2.47181
		3.04238	2.85337	3.34253	4.36699	2.76928
L56A PrgI	L56A PrgJ	L56A InvJ	L56A SipD	L56A SipB	L56A SipC	L56A SptP
6.50134	2.29304	1.79819	3.83615	4.02299	4.29353	3.07422
5.2292	2.23443	1.71798	3.75637	4.08629	3.99751	3.0854
5.23457	2.21612	1.88012	3.98359	4.83235	4.41542	5.94413
R58A PrgI	R58A PrgJ	R58A InvJ	R58A SipD	R58A SipC	R58A SipB	R58A SptP
1.7133	0.534118	3.02666	2.54675	2.66328	2.97519	0.636423
1.70458	0.423529	2.7095	2.77555	2.8955	3.18987	0.479585
		2.68353	3.15186	2.54572	3.00345	0.570966
N63A PrgI	N63A PrgJ	N63A InvJ	N63A SipD	N63A SipB	N63A SipC	N63A SptP
0.567901	1.02564	1.29452	2.36051	3.69179	3.07463	6.32402
0.547504	0.937729	0.970246	2.50189	2.33865	2.51492	3.18276
0.409018	0.824176	0.921087	2.28907	2.32049	2.72388	3.63607
N78A PrgI	N78A PrgJ	N78A InvJ	N78A SipD	N78A SipC	N78A SipB	N78A SptP
0.938826	1.93617	3.49681	2.64648	2.50036	3.05426	9.21832
0.689139	1.41641	3.02548	2.57111	1.93015	2.6786	7.65496
1.13358	2.15806	3.98726	2.47017	2.44048	2.50958	7.01374
