# Supplementary material for: A polymorphic helix of a Salmonella needle protein relays signals defining distinct steps in type III secretion
Source: PLoS Biol. 2019 Jul 1;17(7):e3000351. doi: 10.1371/journal.pbio.3000351 (PMC6625726; doi:10.1371/journal.pbio.3000351)
Supplement: S3 Data — (XLSX) [file pbio.3000351.s023.xlsx]

## Sheet: d10-d11-v20-l31
WT-CFU	raw count	DF	CFU/ml				WT-GPA	raw count	DF	CFU/ml	%input
6-1	204	10000000	2040000000				1-1	385	100	38500	5.42254	1
6-2	251	10000000	2510000000				1-2	350	100	35000	4.92958	1
6-3	301	10000000	3010000000				1-3	322	100	32200	4.53521	1
5^7-1	149	20000000	2980000000				2-1	43	1000	43000	6.05634	1
5^7-2	155	20000000	3100000000				2-2	52	1000	52000	7.32394	1
5^7-2	170	20000000	3400000000				2-3	37	1000	37000	5.21127	1
							3-1	6	10000	60000	8.4507	1
							3-2	4	10000	40000	5.6338	1
				Std Dev	% error		3-3	0	10000	0	0
		avg CFU/ml	2840000000	4.8551e+08	17.0954
		input (total bacteria)	710000						avg CFU/ml	39616.7	5.57981	0.994347
Delta-CFU	raw count	DF	CFU/ml				Delta-GPA	raw count	DF	CFU/ml	%input
6-1	236	10000000	2360000000				1-1	0	10	0	0	0
6-2	219	10000000	2190000000				1-2	0	10	0	0	0
6-3	240	10000000	2400000000				1-3	0	10	0	0	0
5^7-1	102	20000000	2040000000				2-1	0	100	0	0	0
5^7-2	141	20000000	2820000000				2-2	0	100	0	0	0
5^7-3	116	20000000	2320000000				2-3	0	100	0	0	0
							3-1	0	1000	0	0	0
							3-2	0	1000	0	0	0
				Std Dev	% error
		avg CFU/ml	2355000000	2.6304e+08	11.1694
		input (total bacteria)	588750						avg CFU/ml	0	0	0
D10A-CFU	raw count	DF	CFU/ml				D10A-GPA	raw count	DF	CFU/ml	%input
6-1	218	10000000	2180000000				1-1	294	100	29400	5.32528	0.982065	98.2065
6-2	205	10000000	2050000000				1-2	346	100	34600	6.26717	1.27134	127.134
6-3	230	10000000	2300000000				1-3	355	100	35500	6.43019	1.30441	130.441
5^7-1	119	20000000	2380000000				2-1	39	1000	39000	7.06415	1.16641	116.641
5^7-2	119	20000000	2380000000				2-2	42	1000	42000	7.60755	1.03872	103.872
5^7-3	98	20000000	1960000000				2-3	41	1000	41000	7.42642	1.01399	101.399
							3-1	3	10000	30000	5.43396	0.643019
							3-2	3	10000	30000	5.43396	0.964528
				Std Dev	% error		3-3	1	10000	10000	1.81132	1.12949	0.138126
		avg CFU/ml	2.20833e+09	1.76002e+08	7.9699
		input (total bacteria)	552083						avg CFU/ml	36916.7	6.68679	0.852393	0.679245
D11A-CFU	raw count	DF	CFU/ml				D11A-GPA	raw count	DF	CFU/ml	%input
6-1	249	10000000	2490000000				1-1	209	100	20900	3.50035	0.645519	64.5519
6-2	231	10000000	2310000000				1-2	258	100	25800	4.321	0.876547	87.6547
6-3	257	10000000	2570000000				1-3	211	100	21100	3.53385	0.716866	71.6866
5^7-1	148	20000000	2960000000				2-1	33	1000	33000	5.52687	0.912576	91.2576
5^7-2	97	20000000	1940000000				2-2	37	1000	37000	6.19679	0.8461	84.61
5^7-3	103	20000000	2060000000				2-3	25	1000	25000	4.18702	0.571689	57.1689
							3-1	3	10000	30000	5.02442
							3-2	0	10000	0	0
				Std Dev	% error		3-3	0	10000	0	0	0.761549	0.137614
		avg CFU/ml	2.38833e+09	3.70158e+08	15.4986
		input (total bacteria)	597083						avg CFU/ml	27133.3	4.54431	1.09403	0.878344
V20A-CFU	raw count	DF	CFU/ml				V20A-GPA	raw count	DF	CFU/ml	%input
6-1	200	10000000	2000000000				1-1	123	100	12300	1.93701	0.357214	35.7214
6-2	247	10000000	2470000000				1-2	131	100	13100	2.06299	0.418493	41.8493
6-3	251	10000000	2510000000				1-3	111	100	11100	1.74803	0.354601	35.4601
5^7-1	135	20000000	2700000000				2-1	33	1000	33000	5.19685	0.858085	85.8085
5^7-2	141	20000000	2820000000				2-2	28	1000	28000	4.40945	0.602059	60.2059
5^7-3	137	20000000	2740000000				2-3	20	1000	20000	3.14961	0.604384	60.4384
							3-1	2	10000	20000	3.14961	0.372703
							3-2	6	10000	60000	9.44882	1.67717
				Std Dev	% error		3-3	1	10000	10000	1.81132	0.532473	0.195644
		avg CFU/ml	2540000000	2.9712e+08	11.6976
		input (total bacteria)	635000						avg CFU/ml	19583.3	3.08399	1.44001	1.16798
L31A-CFU	raw count	DF	CFU/ml				L31A-GPA	raw count	DF	CFU/ml	%input
6-1	283	10000000	2830000000				1-1	15	100	1500	0.19407	0.0357895	3.57895
6-2	249	10000000	2490000000				1-2	16	100	1600	0.207008	0.0419931	4.19931
6-3	301	10000000	3010000000				1-3	12	100	1200	0.155256	0.0342335	3.42335
5^7-1	172	20000000	3440000000				2-1	2	1000	2000	0.25876	0.0427255
5^7-2	155	20000000	3100000000				2-2	1	1000	1000	0.12938	0.0176654
5^7-3	184	20000000	3680000000				2-3	0	1000	0	0	0
							3-1	0	10000	0	0	0
							3-2	0	10000	0	0	0
				Std Dev	% error		3-3	0	10000	0	0	0.0373387	0.0041052
		avg CFU/ml	3.09167e+09	4.25367e+08	13.7585
		input (total bacteria)	772917						avg CFU/ml	1433.33	0.185445	0.0269326	0.0201258

## Sheet: s49-e53-n55
WT-CFU	raw count	DF	CFU/ml				WT-GPA	raw count	DF	CFU/ml	%input
6-1	339	10000000	3390000000				1-1	320	100	32000	3.71014	1
6-2	360	10000000	3600000000				1-2	310	100	31000	3.5942	1
6-3	321	10000000	3210000000				1-3	318	100	31800	3.68696	1
5^7-1	174	20000000	3480000000				2-1	41	1000	41000	4.75362	1
5^7-2	164	20000000	3280000000				2-2	39	1000	39000	4.52174	1
5^7-2	187	20000000	3740000000				2-3	45	1000	45000	5.21739	1
							3-1	7	10000	70000	8.11594	1
							3-2	6	10000	60000	6.95652	1
				Std Dev	% error		3-3	8	10000	80000	9.27536
		avg CFU/ml	3450000000	1.98796e+08	5.76221
		input (total bacteria)	862500						avg CFU/ml	36633.3	4.24734	0.6785
S49A-CFU	raw count	DF	CFU/ml				S49A-GPA	raw count	DF	CFU/ml	%input
6-1	256	10000000	2560000000				1-1	267	100	26700	3.92888	1.05896	105.896
6-2	289	10000000	2890000000				1-2	231	100	23100	3.39914	0.945729	94.5729
6-3	290	10000000	2900000000				1-3	237	100	23700	3.48743	0.945883	94.5883
5^7-1	133	20000000	2660000000				2-1	42	1000	42000	6.18026	1.30012	130.012
5^7-2	138	20000000	2760000000				2-2	34	1000	34000	5.00307	1.10645	110.645
5^7-2	127	20000000	2540000000				2-3	35	1000	35000	5.15021	0.987124	98.7124
							3-1	3	10000	30000	4.41447
							3-2	4	10000	40000	5.88596
				Std Dev	% error		3-3	0	10000	0	0	1.05738	0.135029
		avg CFU/ml	2.71833e+09	1.57787e+08	5.80454
		input (total bacteria)	679583						avg CFU/ml	30750	4.52483	1.1008	0.873697
E53A-CFU	raw count	DF	CFU/ml				E53A-GPA	raw count	DF	CFU/ml	%input
6-1	470	10000000	4700000000				1-1	108	100	10800	1.09831	0.296028	29.6028
6-2	384	10000000	3840000000				1-2	137	100	13700	1.39322	0.38763	38.763
6-3	328	10000000	3280000000				1-3	157	100	15700	1.59661	0.433043	43.3043
5^7-1	219	20000000	4380000000				2-1	13	1000	13000	1.32203	0.278111	27.8111
5^7-2	157	20000000	3140000000				2-2	12	1000	12000	1.22034	0.269883	26.9883
5^7-2	213	20000000	4260000000				2-3	17	1000	17000	1.72881	0.331356	33.1356
							3-1	0	10000	0	0	0
							3-2	0	10000	0	0	0
				Std Dev	% error		3-3	0	10000	0	0	0.332675	0.0653585
		avg CFU/ml	3.93333e+09	6.25929e+08	15.9134
		input (total bacteria)	983333						avg CFU/ml	13700	1.39322	0.234913	0.179661
N55A-CFU	raw count	DF	CFU/ml				N55A-GPA	raw count	DF	CFU/ml	%input
6-1	285	10000000	2850000000				1-1	152	100	15200	2.12402	0.572489	57.2489
6-2	252	10000000	2520000000				1-2	116	100	11600	1.62096	0.450993	45.0993
6-3							1-3	145	100	14500	2.0262	0.549559	54.9559
5^7-1	158	20000000	3160000000				2-1	18	1000	18000	2.51528	0.52913	52.913
5^7-2	146	20000000	2920000000				2-2	17	1000	17000	2.37555	0.525361	52.5361
5^7-2							2-3	13	1000	13000	1.81659	0.34818	34.818
							3-1	3	10000	30000	4.19214
							3-2	1	10000	10000	1.39738
				Std Dev	% error		3-3	0	10000	0	0	0.495952	0.0831325
		avg CFU/ml	2862500000	2.64118e+08	9.22683
		input (total bacteria)	715625						avg CFU/ml	15260	2.1324	0.345919	0.25041

## Sheet: l56-r58-n63-n78
WT-CFU	raw count	DF	CFU/ml				WT-GPA	raw count	DF	CFU/ml	%input
6-1	322	10000000	3220000000				1-1	352	100	35200	4.52976	1
6-2	300	10000000	3000000000				1-2	319	100	31900	4.10509	1
6-3	317	10000000	3170000000				1-3	347	100	34700	4.46542	1
5^7-1	136	20000000	2720000000				2-1	50	1000	50000	6.43432	1
5^7-2	169	20000000	3380000000				2-2	49	1000	49000	6.30563	1
5^7-2	158	20000000	3160000000				2-3	34	1000	34000	4.37534	1
							3-1	6	10000	60000	7.72118	1
							3-2	8	10000	80000	10.2949	1
				Std Dev	% error		3-3	9	10000	90000	11.5818	1
		avg CFU/ml	3.10833e+09	2.25957e+08	7.2694
		input (total bacteria)	777083						avg CFU/ml	39133.3	5.03592	1.04424
L56A-CFU	raw count	DF	CFU/ml				L56A-GPA	raw count	DF	CFU/ml	%input
6-1	320	10000000	3200000000				1-1	1	100	100	0.0135135	1.35135
6-2	298	10000000	2980000000				1-2	2	100	200	0.027027	2.7027
6-3	356	10000000	3560000000				1-3	0	100	0	0	0
5^7-1	161	20000000	3220000000				2-1	0	1000	0	0	0
5^7-2	123	20000000	2460000000				2-2	0	1000	0	0	0
5^7-2	117	20000000	2340000000				2-3	0	1000	0	0	0
							3-1	0	10000	0	0
							3-2	0	10000	0	0
				Std Dev	% error		3-3	0	10000	0	0
		avg CFU/ml	2960000000	4.73286e+08	15.9894
		input (total bacteria)	740000						avg CFU/ml	100	0.0135135	0.0113062
R58A-CFU	raw count	DF	CFU/ml				R58A-GPA	raw count	DF	CFU/ml	%input
6-1	246	10000000	2460000000				1-1	224	100	22400	3.46615	0.765195	76.5195
6-2	240	10000000	2400000000				1-2	229	100	22900	3.54352	0.863201	86.3201
6-3		10000000					1-3	232	100	23200	3.58994	0.803944	80.3944
5^7-1	142	20000000	2840000000				2-1	38	1000	38000	5.88008	0.913862	91.3862
5^7-2	132	20000000	2640000000				2-2	38	1000	38000	5.88008	0.932512	93.2512
5^7-2		20000000					2-3	35	1000	35000	5.41586	1.23782	123.782
							3-1	7	10000	70000	10.8317	1.40286
							3-2	5	10000	50000	7.73694	0.751531
				Std Dev	% error		3-3	2	10000	20000	2.7027	0.233358
		avg CFU/ml	2585000000	1.98242e+08	7.66895
		input (total bacteria)	646250						avg CFU/ml	29916.7	4.62927	1.21323
N63A-CFU	raw count	DF	CFU/ml				N63A-GPA	raw count	DF	CFU/ml	%input
6-1	239	10000000	2390000000				1-1	345	100	34500	4.76684	1.05234	105.234
6-2	281	10000000	2810000000				1-2	384	100	38400	5.3057	1.29247	129.247
6-3	231	10000000	2310000000				1-3	333	100	33300	4.60104	1.03037	103.037
5^7-1	159	20000000	3180000000				2-1	53	1000	53000	7.32297	1.13811	113.811
5^7-2	162	20000000	3240000000				2-2	60	1000	60000	8.29016	1.31472	131.472
5^7-2	172	20000000	3440000000				2-3	37	1000	37000	5.11226	1.16843	116.843
							3-1	9	10000	90000	12.4352	1.61054
							3-2	5	10000	50000	6.90846	0.671056
				Std Dev	% error		3-3	2	10000	20000	2.7027	0.233358
		avg CFU/ml	2895000000	4.69415e+08	16.2147
		input (total bacteria)	723750						avg CFU/ml	42700	5.89983	1.52858
N78A-CFU	raw count	DF	CFU/ml				N78A-GPA	raw count	DF	CFU/ml	%input
6-1	280	10000000	2800000000				1-1	151	100	15100	2.265	0.500027	50.0027
6-2	298	10000000	2980000000				1-2	193	100	19300	2.895	0.705221	70.5221
6-3	312	10000000	3120000000				1-3	184	100	18400	2.76	0.618084	61.8084
5^7-1	111	20000000	2220000000				2-1	17	1000	17000	2.55	0.396313	39.6313
5^7-2	128	20000000	2560000000				2-2	14	1000	14000	2.1	0.333036	33.3036
5^7-2	116	20000000	2320000000				2-3	17	1000	17000	2.55	0.582813	58.2813
							3-1	4	10000	40000	6	0.777083
							3-2	0	10000	0	0	0
				Std Dev	% error		3-3	1	10000	10000	1.35135	0.116679
		avg CFU/ml	2.66667e+09	3.61257e+08	13.5471
		input (total bacteria)	666667						avg CFU/ml	16800	2.52	0.297136
R80K-CFU	raw count	DF	CFU/ml				R80K-GPA	raw count	DF	CFU/ml	%input
6-1	264	10000000	2640000000				1-1	310	100	31000	4.04788	0.893619	89.3619
6-2	358	10000000	3580000000				1-2	233	100	23300	3.04244	0.741137	74.1137
6-3	324	10000000	3240000000				1-3	246	100	24600	3.21219	0.719348	71.9348
5^7-1	126	20000000	2520000000				2-1	32	1000	32000	4.17845	0.649402	64.9402
5^7-2	145	20000000	2900000000				2-2	40	1000	40000	5.22307	0.828318	82.8318
5^7-2	175	20000000	3500000000				2-3	47	1000	47000	6.13711	1.40266	140.266
							3-1	2	10000	20000	2.61153	0.33823
							3-2	0	10000	0	0	0
				Std Dev	% error		3-3	5	10000	50000	6.52884	0.563717
		avg CFU/ml	3.06333e+09	4.44957e+08	14.5253
		input (total bacteria)	765833						avg CFU/ml	32983.3	4.30686	1.18911
