# Supplementary material for: A polymorphic helix of a Salmonella needle protein relays signals defining distinct steps in type III secretion
Source: PLoS Biol. 2019 Jul 1;17(7):e3000351. doi: 10.1371/journal.pbio.3000351 (PMC6625726; doi:10.1371/journal.pbio.3000351)
Supplement: S4 Data — (XLSX) [file pbio.3000351.s024.xlsx]

## Sheet: Sheet1
PrgI	PrgJ	InvJ	SipD	SipB	SipC	SptP
T3A	T3A	T3A	T3A	T3A	T3A	T3A
0.481303	1.25907	0.810022	0.0840288	0.00107859	0.0918728	0.246512
0.32068	1.04464	0.716664	0.086305	0.00191749	0.111307	0.246512
0.102435	0.623321	0.821269	0.130359	0.00849151	0.0535506	0.278249
L9A	L9A	L9A	L9A	L9A	L9A	L9A
1.67642	0.436572	0.0616523	0.0302313	0.000887536	0	0.025195
2.1206	0.589756	0.0924784	0.0318086	0.00316977	0	0.0419916
1.68119	0.500718	0.108508	0.0197161	0.00329656	0	0.00959808
F16A	F16A	F16A	F16A	F16A	F16A	F16A
1.76409	0.219636	0.0363274	0	0	0	0
1.64651	0.224696	0.0380135	0	0	0	0
1.54946	0.219636	0.0416922	0	0	0	0
V65A	V65A	V65A	V65A	V65A	V65A	V65A
1.42254	0.802405	0.992857	0.016458	0	0.00600601	0.108659
1.72527	0.790378	1.12143	0.0215577	0	0.012012	0.0780985
1.55172	0.274925	1.08078	0.00255607	0	0.02151	0.00255607
