# Supplementary material for: A polymorphic helix of a Salmonella needle protein relays signals defining distinct steps in type III secretion
Source: PLoS Biol. 2019 Jul 1;17(7):e3000351. doi: 10.1371/journal.pbio.3000351 (PMC6625726; doi:10.1371/journal.pbio.3000351)
Supplement: S5 Data — (XLSX) [file pbio.3000351.s025.xlsx]

## Sheet: Sheet1
PrgI	PrgJ	InvJ	SipD	SipB	SipC	SptP
V67A	V67A	V67A	V67A	V67A	V67A	V67A
1.17819	0.767626	0.464733	0.89264	0.256644	0.84629	1.87597
0.947025	0.754276	0.459241	0.811267	0.146628	0.749117	1.90078
0.842799	0.425378	0.841837	0.448974	0.0786512	0.785714	0.997949
D70A	D70A	D70A	D70A	D70A	D70A	D70A
1.31456	1.67463	1.64055	1.83745	0.346667	1.42218	0.893293
0.855696	0.99403	1.40905	1.47459	0.383245	1.15759	0.75
1.30575	1.28657	1.45333	1.69785	0.273628	1.06226	0.925305
I75A	I75A	I75A	I75A	I75A	I75A	I75A
2.00085	0.600751	0.273554	0.775701	0.409434	0.512373	0.782526
1.52861	0.555695	0.255363	0.922563	0.188679	0.561863	0.934473
1.41582	0.166163	0.47449	1.19226	0.284906	0.41048	1.05033
Q77A	Q77A	Q77A	Q77A	Q77A	Q77A	Q77A
1.42823	0.475294	0.55038	0.386037	0.213966	0.637363	0.88
1.51381	0.397647	0.600337	0.518086	0.224802	0.778022	1.09892
1.35763	0.586537	0.57188	0.433294	0.184898	1	1.11513
