# Supplementary material for: A polymorphic helix of a Salmonella needle protein relays signals defining distinct steps in type III secretion
Source: PLoS Biol. 2019 Jul 1;17(7):e3000351. doi: 10.1371/journal.pbio.3000351 (PMC6625726; doi:10.1371/journal.pbio.3000351)
Supplement: S6 Data — (XLSX) [file pbio.3000351.s026.xlsx]

## Sheet: Sheet1
WT-CFU	raw count	DF	CFU/ml				WT-GPA	raw count	DF	CFU/ml	%input
6-1	304	10000000	3040000000				1-1	405	100	40500	3.55825
6-2	398	10000000	3980000000				1-2	465	100	46500	4.0854
6-3	457	10000000	4570000000				1-3	375	100	37500	3.29468
5^7-1	202	20000000	4040000000				2-1	68	1000	68000	5.97435
5^7-2	167	20000000	3340000000				2-2	52	1000	52000	4.56862
5^7-3	220	20000000					2-3	45	1000	45000	3.95361
							3-1	7	10000	70000	6.15006
		avg CFU/ml	3794000000				3-2	8	10000	80000	7.02864
				Std Dev	% error		3-3	0	100000	0	0
		input (total bacteria)	379400	6.06614e+08	15.9888
									avg CFU/ml	54937.5	4.8267
		input (total bacteria)	1138200
V67A-CFU	raw count	DF	CFU/ml				V67A-GPA	raw count	DF	CFU/ml	%input
6-1	281	10000000	2810000000				1-1	238	100	23800	2.56604	0.531634	53.1634
6-2	381	10000000	3810000000				1-2	237	100	23700	2.55526	0.5294	52.94
6-3	315	10000000	3150000000				1-3	201	100	20100	2.16712	0.448985	44.8985
5^7-1	139	20000000	2780000000				2-1	37	1000	37000	3.98922	0.82649	82.649
5^7-2	162	20000000	3240000000				2-2	32	1000	32000	3.45013	0.714802	71.4802
5^7-3	138	20000000	2760000000				2-3	28	1000	28000	3.01887	0.625452	62.5452
							3-1	5	10000	50000	5.39084	1.11688
		avg CFU/ml	3.09167e+09				3-2	4	10000	40000	4.31267	0.893502
				Std Dev	% error		3-3	0	10000	0	0	0
		input (total bacteria)	927500	4.06911e+08	13.1615
									avg CFU/ml	31825	2.95777	1.08316
D70A-CFU	raw count	DF	CFU/ml
6-1	356	10000000	3560000000				D70A-GPA	raw count	DF	CFU/ml	%input
6-2	412	10000000	4120000000				1-1	15	100	1500	0.161725	0.0335063	3.35063
6-3	453	10000000	4530000000				1-2	7	100	700	0.0754717	0.0156363	1.56363
5^7-1	188	20000000	3760000000				1-3	9	100	900	0.097035	0.0201038	2.01038
5^7-2	127	20000000	2540000000				2-1	1	1000	1000	0.107817	0.0223376
5^7-3	131	20000000	2620000000				2-2	0	1000	0	0	0
							2-3	0	1000	0	0	0
		avg CFU/ml	3.52167e+09				3-1	0	10000	0	0	0
				Std Dev	% error		3-2	0	10000	0	0	0
		input (total bacteria)	1056500	8.0121e+08	22.7509		3-3		10000	0	0	0
									avg CFU/ml	512.5	0.0736748	0.063769
I75A-CFU	raw count	DF	CFU/ml				I75A-GPA	raw count	DF	CFU/ml	%input
6-1	619	10000000	6190000000				1-1	150	100	15000	1.61725	0.335063	33.5063
6-2	466	10000000	4660000000				1-2	168	100	16800	1.81132	0.375271	37.5271
6-3	530	10000000	5300000000				1-3	136	100	13600	1.46631	0.303791	30.3791
5^7-1	333	20000000	6660000000				2-1	14	1000	14000	1.50943	0.312726	31.2726
5^7-2	255	20000000	5100000000				2-2	15	1000	15000	1.61725	0.335063	33.5063
5^7-2	305	20000000	6100000000				2-3	19	1000	19000	2.04852	0.424414	42.4414
							3-1	0	10000	0	0	0	0
							3-2	0	10000	0	0	0	0
		avg CFU/ml	5.66833e+09				3-3	0	10000	0	0	0	0
				Std Dev	% error
		input (total bacteria)	1.7005e+06	7.63843e+08	13.4756				avg CFU/ml	15566.7	1.67835	0.217102
Q77A-CFU	raw count	DF	CFU/ml				Q77A-GPA	raw count	DF	CFU/ml	%input
6-1	355	10000000	3550000000				1-1	115	100	11500	1.23989	0.256882	25.6882
6-2	359	10000000	3590000000				1-2	111	100	11100	1.19677	0.247947	24.7947
6-3	305	20000000	6100000000				1-3	118	100	11800	1.27224	0.263583	26.3583
5^7-1	170	20000000	3400000000				2-1	12	1000	12000	1.2938	0.268051	26.8051
5^7-2	154	100000000	15400000000				2-2	15	1000	15000	1.61725	0.335063	33.5063
5^7-2	201	100000000	20100000000				2-3	21	1000	21000	2.26415	0.469089	46.9089
							3-1	0	10000	0	0
		avg CFU/ml	8690000000				3-2	0	10000	0	0
				Std Dev	% error		3-3	0	10000
		input (total bacteria)	2607000	7.2434e+09	83.3532
									avg CFU/ml	13733.3	1.48068	0.412174
