# Supplementary material for: A polymorphic helix of a Salmonella needle protein relays signals defining distinct steps in type III secretion
Source: PLoS Biol. 2019 Jul 1;17(7):e3000351. doi: 10.1371/journal.pbio.3000351 (PMC6625726; doi:10.1371/journal.pbio.3000351)
Supplement: S7 Data — (XLSX) [file pbio.3000351.s027.xlsx]

## Sheet: Sheet1
R80K
PrgI	PrgJ	InvJ	SipD	SipB	SipC	SptP
R80K	R80K	R80K	R80K	R80K	R80K	R80K
0.818399	0.491844	1.71681	5.353	5.57099	4.74474	1.36582
0.776583	0.642367	1.94272	4.629	5.76246	4.76877	1.52025
0.878136	0.470167	1.33244	4.14157	3.93606	4.55856	0.727848
