# Supplementary material for: A polymorphic helix of a Salmonella needle protein relays signals defining distinct steps in type III secretion
Source: PLoS Biol. 2019 Jul 1;17(7):e3000351. doi: 10.1371/journal.pbio.3000351 (PMC6625726; doi:10.1371/journal.pbio.3000351)
Supplement: S8 Data — (XLSX) [file pbio.3000351.s028.xlsx]

## Sheet: Sheet1
PrgI	PrgJ	InvJ	SipD	SipB	SipC	SptP
K66E	K66E	K66E	K66E	K66E	K66E	K66E
4.11684	3.85175	0.950058	0.12262	0.0132076	0.0263473	0.160396
4.08018	2.94889	0.689121	0.124271	0	0.0287425	0.138614
2.28637	3.7281	0.727062	0.11307	0	0.0383233	0.140594
D70K	D70K	D70K	D70K	D70K	D70K	D70K
2.09264	1.47518	0.4081	0.0248482	0	0	0.0465116
1.44221	1.02712	0.440364	0.026176	0	0.00706714	0.0550388
1.50101	0.633233	0.476191	0.00920187	0	0	0.00920187
Q77E	Q77E	Q77E	Q77E	Q77E	Q77E	Q77E
0.930171	1.6188	0.602234	0	0	0	0.0297297
0.968379	1.70248	0.424747	0	0	0	0.0151351
0.891304	1.47521	0.149452	0	0	0	0.0108108
