# Supplementary material for: A polymorphic helix of a Salmonella needle protein relays signals defining distinct steps in type III secretion
Source: PLoS Biol. 2019 Jul 1;17(7):e3000351. doi: 10.1371/journal.pbio.3000351 (PMC6625726; doi:10.1371/journal.pbio.3000351)
Supplement: S9 Data — (XLSX) [file pbio.3000351.s029.xlsx]

## Sheet: Sheet1
PrgI	PrgJ	InvJ	SipD	SipB	SipC	SptP
Q77R	Q77R	Q77R	Q77R	Q77R	Q77R	Q77R
0.754282	0.56405	0.761594	0.334111	0	0.254945	4.27784
1.30698	0.734504	0.738828	0.30105	0	0.248352	3.58324
0.891304	0.506198	0.745363	0.324582	0	0.259341	6.71838
Q77K	Q77K	Q77K	Q77K	Q77K	Q77K	Q77K
1.05995	0.618802	0.587479	0.333722	0	0.43956	0.79027
0.908432	0.606405	0.598862	0.528005	0	0.520879	0.98973
0.947299	0.739669	0.485034	0.393816	0	0.481319	0.704324
		0.425616
Q77M	Q77M	Q77M	Q77M	Q77M	Q77M	Q77M
0.612903	0.676778	0.39171	0.495659	0.0141593	0.195935	3.7056
0.628435	1.49413	0.378946	0.372849	0.00825959	0.129588	1.92014
0.90681	1.28309	0.311419	0.401579	0.00188791	0.440429	3.40882
R80E	R80E	R80E	R80E	R80E	R80E	R80E
1.80048	0.908642	1.10011	0.789817	0.130629	0.960961	0.0189873
1.61649	0.768493	0.980728	0.769016	0.168443	1.18619	0.00379747
1.70131	0.792817	1.22056	0.800994	0.213475	2.12673	0.0291139
D70L	D70L	D70L	D70L	D70L	D70L	D70L
4.90951	1.32619	1.2559	0.762483	0.109434	0.701403	1.27525
2.12371	0.96366	0.704607	0.91847	0.101887	0.737475	1.84356
3.97022	1.20023	0.905149	0.880151	0.071698	0.893788	1.70099
D70N	D70N	D70N	D70N	D70N	D70N	D70N
0.520046	0.815694	1.3674	0.469375	0.0207547	0.148297	7.27921
1.10653	1.02939	1.00426	0.479868	0.00188679	0.132265	6.8
1.02635	0.700449	1.06388	0.478453	0.0188679	0.172345	7.19208
