# Supplementary material for: A polymorphic helix of a Salmonella needle protein relays signals defining distinct steps in type III secretion
Source: PLoS Biol. 2019 Jul 1;17(7):e3000351. doi: 10.1371/journal.pbio.3000351 (PMC6625726; doi:10.1371/journal.pbio.3000351)
Supplement: S10 Data — (XLSX) [file pbio.3000351.s030.xlsx]

## Sheet: Lumen SipB
WT-CFU	raw count	DF	CFU/ml				WT-GPA	raw count	DF	CFU/ml	%input
6-1	337	10000000	3370000000				2-1	432	100	43200	4.40816	1
6-2	279	10000000	2790000000				2-2	590	100	59000	6.02041	1
6-3	366	10000000	3660000000				2-3	455	100	45500	4.64286	1
5^7-1	164	20000000	3280000000				3-1	81	1000	81000	8.26531	1
5^7-2	166	20000000	3320000000				3-2	67	1000	67000	6.83673	1
5^7-3	159	20000000	3180000000				3-3	35	1000	35000	3.57143	1
							4-1	0	10000	0	0
				Std Dev	% error		4-2	0	10000	0	0
		avg CFU/ml	3.26667e+09	2.83948e+08	8.6923		4-3	0	10000	0	0
		input (total bacteria)	980000						avg CFU/ml	55116.7	5.62415
D70L-CFU	raw count	DF	CFU/ml				D70L-GPA	raw count	DF	CFU/ml	%input
6-1	680	10000000	6800000000				0-1	69	10	690	0.0452311	0.0080423	0.80423
6-2	334	10000000	3340000000				0-2	43	10	430	0.0281875	0.00501187	0.501187
6-3	321	10000000	3210000000				0-3	59	10	590	0.0386758	0.00687675	0.687675
5^7-1	245	20000000	4900000000				1-1	7	100	700	0.0458866	0.00815885	0.815885
5^7-2	365	20000000	7300000000				1-2	7	100	700	0.0458866	0.00815885	0.815885
5^7-2	248	20000000	4960000000				1-3	3	100	300	0.0196657	0.00349665	0.349665
				Std Dev	% error				avg CFU/ml	568.333	0.0372555	0.0110114
		avg CFU/ml	5085000000	1.70047e+09	33.4409
		input (total bacteria)	1525500
D70N-CFU	raw count	DF	CFU/ml				D70N-GPA	raw count	DF	CFU/ml	%input
6-1	454	10000000	4540000000				0-1	130	10	1300	0.0717439	0.0127564	1.27564
6-2	637	10000000	6370000000				0-2	89	10	890	0.049117	0.00873323	0.873323
6-3	539	10000000	5390000000				0-3	101	10	1010	0.0557395	0.00991075	0.991075
5^7-1	286	20000000	5720000000				1-1	10	100	1000	0.0551876	0.00981262	0.981262
5^7-2	375	20000000	7500000000				1-2	19	100	1900	0.104857	0.018644	1.8644
5^7-2	336	20000000	6720000000				1-3	14	100	1400	0.0772627	0.0137377	1.37377
				Std Dev	% error				avg CFU/ml	1250	0.0689845	0.020608
		avg CFU/ml	6040000000	1.04669e+09	17.3293
		input (total bacteria)	1812000
Q77R-CFU	raw count	DF	CFU/ml				Q77R-GPA	raw count	DF	CFU/ml	%input
6-1	322	10000000	3220000000				1-1	0	100	0	0	0	0
6-2	359	10000000	3590000000				1-2	0	100	0	0	0	0
6-3	401	10000000	4010000000				1-3	0	100	0	0	0	0
5^7-1	156	20000000	3120000000				2-1	0	1000	0	0	0	0
5^7-2	142	20000000	2840000000				2-2	0	1000	0	0	0	0
5^7-2	174	20000000	3480000000				2-3	0	1000	0	0	0	0
				Std Dev	% error				avg CFU/ml	0	0	0
		avg CFU/ml	3.37667e+09	4.08836e+08	12.1077
		input (total bacteria)	1.013e+06
Q77K-CFU	raw count	DF	CFU/ml				Q77K-GPA	raw count	DF	CFU/ml	%input
6-1	264	10000000	2640000000				1-1	0	100	0	0	0	0
6-2	458	10000000	4580000000				1-2	0	100	0	0	0	0
6-3	304	10000000	3040000000				1-3	0	100	0	0	0	0
5^7-1	126	20000000	2520000000				2-1	0	1000	0	0	0	0
5^7-2	245	20000000	4900000000				2-2	0	1000	0	0	0	0
5^7-2	145	20000000	2900000000				2-3	0	1000	0	0	0	0
				Std Dev	% error				avg CFU/ml	0	0	0
		avg CFU/ml	3430000000	1.0362e+09	30.21
		input (total bacteria)	1029000
Q77M-CFU	raw count	DF	CFU/ml				Q77M-GPA	raw count	DF	CFU/ml	%input
6-1	438	10000000	4380000000				1-1	45	100	4500	0.248344	0.0441568	4.41568
6-2	311	10000000	3110000000				1-2	58	100	5800	0.320088	0.0569132	5.69132
6-3	336	10000000	3360000000				1-3	56	100	5600	0.309051	0.0549507	5.49507
5^7-1	285	20000000	5700000000				2-1	10	1000	10000	0.551876	0.0981262	9.81262
5^7-2	209	20000000	4180000000				2-2	11	1000	11000	0.607064	0.107939	10.7939
5^7-2	175	20000000	3500000000				2-3	7	1000	7000	0.386313	0.0686883	6.86883
				Std Dev	% error				avg CFU/ml	7316.67	0.40379	0.144014
		avg CFU/ml	4.03833e+09	9.49703e+08	23.5172
		input (total bacteria)	1211500
R80E-CFU	raw count	DF	CFU/ml				R80E-GPA	raw count	DF	CFU/ml	%input
6-1	348	10000000	3480000000				1-1	4	100	400	0.0220751	0.00392505	0.392505
6-2	394	10000000	3940000000				1-2	1	100	100	0.00551876	0.000981262	0.0981262
6-3	323	10000000	3230000000				1-3	0	100	0	0	0	0
5^7-1	223	20000000	4460000000				2-1	0	1000	0	0	0	0
5^7-2	208	20000000	4160000000				2-2	0	1000	0	0	0	0
5^7-2	275	20000000	5500000000				2-3	0	1000	0	0	0	0
				Std Dev	% error				avg CFU/ml	83.3333	0.00459897	0.00884151
		avg CFU/ml	4.12833e+09	8.06881e+08	19.545
		input (total bacteria)	1238500

## Sheet: Lumen EO
WT-CFU	raw count	DF	CFU/ml				WT-GPA	raw count	DF	CFU/ml	%input
6-1	304	10000000	3040000000				2-1	405	100	40500	3.9055
6-2	398	10000000	3980000000				2-2	465	100	46500	4.48409
6-3	302	10000000	3020000000				2-3	398	100	39800	3.83799
5^7-1	202	20000000	4040000000				3-1	68	1000	68000	6.55738
5^7-2	167	20000000	3340000000				3-2	52	1000	52000	5.01446
5^7-3	166	20000000	3320000000				3-3	77	1000	77000	7.42527
							4-1	0	10000	0	0
				Std Dev	% error		4-2	0	10000	0	0
		avg CFU/ml	3.45667e+09	4.49607e+08	13.007		4-3	0	10000	0	0
		input (total bacteria)	1.037e+06						avg CFU/ml	53966.7	5.20411
K66E-CFU	raw count	DF	CFU/ml				K66E-GPA	raw count	DF	CFU/ml	%input
6-1	454	10000000	4540000000				0-1	10	10	100	0.0101523	0.00195082	0.195082
6-2	326	10000000	3260000000				0-2	9	10	90	0.00913706	0.00175574	0.175574
6-3	236	10000000	2360000000				0-3	5	10	50	0.00507614	0.000975409	0.0975409
5^7-1	159	20000000	3180000000				1-1	1	100	100	0.0101523
5^7-2	147	20000000	2940000000				1-2	1	100	100	0.0101523
5^7-2	171	20000000	3420000000				1-3	1	100	100	0.0101523
				Std Dev	% error				avg CFU/ml	90	0.00913706	0.00203046
		avg CFU/ml	3.28333e+09	7.18266e+08	21.8761
		input (total bacteria)	985000
D70K-CFU	raw count	DF	CFU/ml				D70K-GPA	raw count	DF	CFU/ml	%input
6-1	384	10000000	3840000000				1-1	1	100	100	0.0104384	0.0020058	0.20058
6-2	362	10000000	3620000000				1-2	1	100	100	0.0104384	0.0020058	0.20058
6-3	298	10000000	2980000000				1-3	0	100	0	0	0	0
5^7-1	136	20000000	2720000000				2-1	0	1000	0	0	0	0
5^7-2	135	20000000	2700000000				2-2	0	1000	0	0	0	0
5^7-2	165	20000000	3300000000				2-3	0	1000	0	0	0	0
							3-1	0	10000	0	0	0	0
							3-2	0	10000	0	0	0	0
				Std Dev	% error		3-3	0	100000	0	0	0
		avg CFU/ml	3.19333e+09	4.74243e+08	14.851
		input (total bacteria)	958000						avg CFU/ml	25	0.0026096	0.00483205
R80M-CFU	raw count	DF	CFU/ml				R80M-GPA	raw count	DF	CFU/ml	%input
6-1	523	10000000	5230000000				1-1	3	10	30	0.00189693	0.00256378	0.256378
6-2	501	10000000	5010000000				1-2	0	10	0	0	0.00341627	0.341627
6-3	485	10000000	4850000000				1-3	2	10	20	0.00126462	0	0
5^7-1	250	20000000	5000000000				2-1	0	100	0	0	0
5^7-2	278	20000000	5560000000				2-2	0	100	0	0	0
5^7-2	299	20000000	5980000000				2-3	0	100	0	0	0
							3-1	0	1000	0	0	0.000996676
				Std Dev	% error		3-2	0	1000	0	0
		avg CFU/ml	5.27167e+09	4.25836e+08	8.07783		3-3	0	1000	0	0
												0.00730784
		input (total bacteria)	1.5815e+06						avg CFU/ml	8.33333	0.000526926
70/72-CFU	raw count	DF	CFU/ml				70/72-GPA	raw count	DF	CFU/ml	%input
6-1	249	10000000	2490000000				1-1	1	100	100	0.0133422	0.00256378	0.256378
6-2	250	10000000	2500000000				1-2	1	100	100	0.0133422	0.00256378	0.256378
6-3	239	10000000	2390000000				1-3	0	100	0	0	0
5^7-1	165	20000000	3300000000				2-1	0	1000	0	0
5^7-2	168	20000000	3360000000				2-2	0	1000	0	0
5^7-2	172	20000000	3440000000				2-3	0	1000	0	0
							3-1	0	10000	0	0
							3-2	0	10000	0	0
				Std Dev	% error		3-3	0	100000	0	0
		avg CFU/ml	2998000000	5.08744e+08	16.9694
		input (total bacteria)	749500						avg CFU/ml	66.6667	0.00889482
K66A/R80A-CFU	raw count	DF	CFU/ml				K66A/R80A-GPA	raw count	DF	CFU/ml	%input
6-1	193	10000000	1930000000				0-1	21	10	210	0.0354132	0.00680484	0.680484
6-2	230	10000000	2300000000				0-2	18	10	180	0.0303541	0.00583272	0.583272
6-3	185	10000000	1850000000				0-3	23	10	230	0.0387858	0.00745292	0.745292
5^7-1	96	20000000	1920000000				1-1	2	100	200	0.0337268
5^7-2	115	20000000	2300000000				1-2	1	100	100	0.0168634
5^7-2	78	20000000	1560000000				1-3	3	100	300	0.0505902
				Std Dev	% error				avg CFU/ml	203.333	0.0342889
		avg CFU/ml	1.97667e+09	2.843e+08	14.3828
		input (total bacteria)	593000

## Sheet: R80K
WT-CFU	raw count	DF	CFU/ml				WT-GPA	raw count	DF	CFU/ml	%input
6-1	322	10000000	3220000000				1-1	352	100	35200	4.52976	1
6-2	300	10000000	3000000000				1-2	319	100	31900	4.10509	1
6-3	317	10000000	3170000000				1-3	347	100	34700	4.46542	1
5^7-1	136	20000000	2720000000				2-1	50	1000	50000	6.43432	1
5^7-2	169	20000000	3380000000				2-2	49	1000	49000	6.30563	1
5^7-2	158	20000000	3160000000				2-3	34	1000	34000	4.37534	1
							3-1	6	10000	60000	7.72118	1
							3-2	8	10000	80000	10.2949	1
				Std Dev	% error		3-3	9	10000	90000	11.5818	1
		avg CFU/ml	3.10833e+09	2.25957e+08	7.2694
		input (total bacteria)	777083						avg CFU/ml	39133.3	5.03592	1.04424
R80K-CFU	raw count	DF	CFU/ml				R80K-GPA	raw count	DF	CFU/ml	%input
6-1	264	10000000	2640000000				1-1	310	100	31000	4.04788	0.893619	89.3619
6-2	358	10000000	3580000000				1-2	233	100	23300	3.04244	0.741137	74.1137
6-3	324	10000000	3240000000				1-3	246	100	24600	3.21219	0.719348	71.9348
5^7-1	126	20000000	2520000000				2-1	32	1000	32000	4.17845	0.649402	64.9402
5^7-2	145	20000000	2900000000				2-2	40	1000	40000	5.22307	0.828318	82.8318
5^7-2	175	20000000	3500000000				2-3	47	1000	47000	6.13711	1.40266	140.266
							3-1	2	10000	20000	2.61153	0.33823
							3-2	0	10000	0	0	0
				Std Dev	% error		3-3	5	10000	50000	6.52884	0.563717
		avg CFU/ml	3.06333e+09	4.44957e+08	14.5253
		input (total bacteria)	765833						avg CFU/ml	32983.3	4.30686	1.18911
