# Supplementary material for: A polymorphic helix of a Salmonella needle protein relays signals defining distinct steps in type III secretion
Source: PLoS Biol. 2019 Jul 1;17(7):e3000351. doi: 10.1371/journal.pbio.3000351 (PMC6625726; doi:10.1371/journal.pbio.3000351)
Supplement: S11 Data — (ZIP) [file pbio.3000351.s031.zip]

Archive with 1 entries (1 files):
- S11-data.zip
