# Supplementary material for: A polymorphic helix of a Salmonella needle protein relays signals defining distinct steps in type III secretion
Source: PLoS Biol. 2019 Jul 1;17(7):e3000351. doi: 10.1371/journal.pbio.3000351 (PMC6625726; doi:10.1371/journal.pbio.3000351)
Supplement: S13 Data — (ZIP) [file pbio.3000351.s033.zip]

Archive with 58 entries (55 files):
- S13-data/
- S13-data/F16-anti-prgI.tif
- __MACOSX/
- __MACOSX/S13-data/
- __MACOSX/S13-data/._F16-anti-prgI.tif
- S13-data/F16-anti-prgJ.tif
- __MACOSX/S13-data/._F16-anti-prgJ.tif
- S13-data/F16-anti-SipB-InvJ-SptP-SipD.tif
- __MACOSX/S13-data/._F16-anti-SipB-InvJ-SptP-SipD.tif
- S13-data/F16-anti-SipC.tif
- __MACOSX/S13-data/._F16-anti-SipC.tif
- S13-data/F68-anti-prgI.tif
- __MACOSX/S13-data/._F68-anti-prgI.tif
- S13-data/F68-anti-PrgJ.tif
- __MACOSX/S13-data/._F68-anti-PrgJ.tif
- S13-data/F68-anti-SipB-InvJ-SptP-SipD.tif
- __MACOSX/S13-data/._F68-anti-SipB-InvJ-SptP-SipD.tif
- S13-data/F68-anti-SipC.tif
- __MACOSX/S13-data/._F68-anti-SipC.tif
- S13-data/F79-anti-prgI.tif
- __MACOSX/S13-data/._F79-anti-prgI.tif
- S13-data/F79-anti-prgJ.tif
- __MACOSX/S13-data/._F79-anti-prgJ.tif
- S13-data/F79-anti-SptP-SipD-SipB-SipC-InvJ.tif
- __MACOSX/S13-data/._F79-anti-SptP-SipD-SipB-SipC-InvJ.tif
- S13-data/G19-anti-PrgI.tif
- __MACOSX/S13-data/._G19-anti-PrgI.tif
- S13-data/G19-anti-PrgJ.tif
- __MACOSX/S13-data/._G19-anti-PrgJ.tif
- S13-data/G19-anti-SipB-InvJ-SptP-SipD-SipC.tif
- __MACOSX/S13-data/._G19-anti-SipB-InvJ-SptP-SipD-SipC.tif
- S13-data/G7-anti-PrgI.tif
- __MACOSX/S13-data/._G7-anti-PrgI.tif
- S13-data/G7-anti-PrgJ.tif
- __MACOSX/S13-data/._G7-anti-PrgJ.tif
- S13-data/G7-anti-SipB-InvJ-SptP-SipD-SipC.tif
- __MACOSX/S13-data/._G7-anti-SipB-InvJ-SptP-SipD-SipC.tif
- S13-data/I71-anti-PrgI.tif
- __MACOSX/S13-data/._I71-anti-PrgI.tif
- S13-data/I71-anti-PrgJ.tif
- __MACOSX/S13-data/._I71-anti-PrgJ.tif
- S13-data/I71-anti-SipB-InvJ-SptP-SipD-SipC.tif
- __MACOSX/S13-data/._I71-anti-SipB-InvJ-SptP-SipD-SipC.tif
- S13-data/I75-anti-PrgI.tif
- __MACOSX/S13-data/._I75-anti-PrgI.tif
- S13-data/I75-anti-PrgJ.tif
- __MACOSX/S13-data/._I75-anti-PrgJ.tif
- S13-data/I75-anti-SipB-InvJ-SptP-SipD-SipC.tif
- __MACOSX/S13-data/._I75-anti-SipB-InvJ-SptP-SipD-SipC.tif
- S13-data/I76-anti-prgI.tif
- __MACOSX/S13-data/._I76-anti-prgI.tif
- S13-data/I76-anti-PrgJ.tif
- __MACOSX/S13-data/._I76-anti-PrgJ.tif
- S13-data/I76-anti-SipB-InvJ-SptP-SipD.tif
- __MACOSX/S13-data/._I76-anti-SipB-InvJ-SptP-SipD.tif
- S13-data/I76-anti-SipC.tif
- __MACOSX/S13-data/._I76-anti-SipC.tif
- __MACOSX/._S13-data
