# Supplementary material for: A polymorphic helix of a Salmonella needle protein relays signals defining distinct steps in type III secretion
Source: PLoS Biol. 2019 Jul 1;17(7):e3000351. doi: 10.1371/journal.pbio.3000351 (PMC6625726; doi:10.1371/journal.pbio.3000351)
Supplement: S16 Data — (ZIP) [file pbio.3000351.s036.zip]

Archive with 62 entries (59 files):
- S16-data/
- S16-data/L56-anti-prgI.tif
- __MACOSX/
- __MACOSX/S16-data/
- __MACOSX/S16-data/._L56-anti-prgI.tif
- S16-data/L56-anti-prgJ.tif
- __MACOSX/S16-data/._L56-anti-prgJ.tif
- S16-data/L56-anti-SipB-SipC-InvJ-SptP-SipD.tif
- __MACOSX/S16-data/._L56-anti-SipB-SipC-InvJ-SptP-SipD.tif
- S16-data/N22-anti-PrgI.tif
- __MACOSX/S16-data/._N22-anti-PrgI.tif
- S16-data/N22-anti-PrgJ.tif
- __MACOSX/S16-data/._N22-anti-PrgJ.tif
- S16-data/N22-anti-SipB-InvJ-SptP-SipD-SipC.tif
- __MACOSX/S16-data/._N22-anti-SipB-InvJ-SptP-SipD-SipC.tif
- S16-data/N55-anti-prgI.tif
- __MACOSX/S16-data/._N55-anti-prgI.tif
- S16-data/N55-anti-prgJ.tif
- __MACOSX/S16-data/._N55-anti-prgJ.tif
- S16-data/N55-anti-SipB-InvJ-SptP-SipD.tif
- __MACOSX/S16-data/._N55-anti-SipB-InvJ-SptP-SipD.tif
- S16-data/N55-anti-sipC.tif
- __MACOSX/S16-data/._N55-anti-sipC.tif
- S16-data/N59-anti-prgI.tif
- __MACOSX/S16-data/._N59-anti-prgI.tif
- S16-data/N59-anti-prgJ.tif
- __MACOSX/S16-data/._N59-anti-prgJ.tif
- S16-data/N59-anti-SipB-SipC-invJ-SptP-SipD.tif
- __MACOSX/S16-data/._N59-anti-SipB-SipC-invJ-SptP-SipD.tif
- S16-data/N63-anti-prgI.tif
- __MACOSX/S16-data/._N63-anti-prgI.tif
- S16-data/N63-anti-prgJ.tif
- __MACOSX/S16-data/._N63-anti-prgJ.tif
- S16-data/N63-anti-SipB-SipC-InvJ-SptP-SipD.tif
- __MACOSX/S16-data/._N63-anti-SipB-SipC-InvJ-SptP-SipD.tif
- S16-data/N78-anti-prgI.tif
- __MACOSX/S16-data/._N78-anti-prgI.tif
- S16-data/N78-anti-PrgJ.tif
- __MACOSX/S16-data/._N78-anti-PrgJ.tif
- S16-data/N78-anti-SipB-InvJ-SptP-SipD.tif
- __MACOSX/S16-data/._N78-anti-SipB-InvJ-SptP-SipD.tif
- S16-data/N78-anti-SipC.tif
- __MACOSX/S16-data/._N78-anti-SipC.tif
- S16-data/P38-anti-PrgI.tif
- __MACOSX/S16-data/._P38-anti-PrgI.tif
- S16-data/P38-anti-PrgJ.tif
- __MACOSX/S16-data/._P38-anti-PrgJ.tif
- S16-data/P38-anti-SipB-InvJ-SptP-SipD-SipC.tif
- __MACOSX/S16-data/._P38-anti-SipB-InvJ-SptP-SipD-SipC.tif
- S16-data/P4-anti-PrgI.tif
- __MACOSX/S16-data/._P4-anti-PrgI.tif
- S16-data/P4-anti-PrgJ.tif
- __MACOSX/S16-data/._P4-anti-PrgJ.tif
- S16-data/P4-anti-SipB-InvJ-SptP-SipD-SipC.tif
- __MACOSX/S16-data/._P4-anti-SipB-InvJ-SptP-SipD-SipC.tif
- S16-data/P41-anti-prgI.tif
- __MACOSX/S16-data/._P41-anti-prgI.tif
- S16-data/P41-anti-prgJ.tif
- __MACOSX/S16-data/._P41-anti-prgJ.tif
- S16-data/P41-anti-SipB-SipC-InvJ-SptP-SipD.tif
- __MACOSX/S16-data/._P41-anti-SipB-SipC-InvJ-SptP-SipD.tif
- __MACOSX/._S16-data
