# Supplementary material for: A polymorphic helix of a Salmonella needle protein relays signals defining distinct steps in type III secretion
Source: PLoS Biol. 2019 Jul 1;17(7):e3000351. doi: 10.1371/journal.pbio.3000351 (PMC6625726; doi:10.1371/journal.pbio.3000351)
Supplement: S17 Data — (ZIP) [file pbio.3000351.s037.zip]

Archive with 70 entries (67 files):
- S17-data/
- S17-data/Q24-anti-prgI.tif
- __MACOSX/
- __MACOSX/S17-data/
- __MACOSX/S17-data/._Q24-anti-prgI.tif
- S17-data/Q24-anti-PrgJ.tif
- __MACOSX/S17-data/._Q24-anti-PrgJ.tif
- S17-data/Q24-anti-SipB-InvJ-SptP-SipD-SipC.tif
- __MACOSX/S17-data/._Q24-anti-SipB-InvJ-SptP-SipD-SipC.tif
- S17-data/Q26-anti-PrgI.tif
- __MACOSX/S17-data/._Q26-anti-PrgI.tif
- S17-data/Q26-anti-PrgJ.tif
- __MACOSX/S17-data/._Q26-anti-PrgJ.tif
- S17-data/Q26-anti-SipB-InvJ-SptP-SipD-SipC.tif
- __MACOSX/S17-data/._Q26-anti-SipB-InvJ-SptP-SipD-SipC.tif
- S17-data/Q48-anti-prgI.tif
- __MACOSX/S17-data/._Q48-anti-prgI.tif
- S17-data/Q48-anti-prgJ.tif
- __MACOSX/S17-data/._Q48-anti-prgJ.tif
- S17-data/Q48-anti-SipB-InvJ-SptP-SipD.tif
- __MACOSX/S17-data/._Q48-anti-SipB-InvJ-SptP-SipD.tif
- S17-data/Q48-anti-sipC.tif
- __MACOSX/S17-data/._Q48-anti-sipC.tif
- S17-data/Q61-anti-PrgI.tif
- __MACOSX/S17-data/._Q61-anti-PrgI.tif
- S17-data/Q61-anti-PrgJ.tif
- __MACOSX/S17-data/._Q61-anti-PrgJ.tif
- S17-data/Q61-anti-SipB-InvJ-SptP-SipD-SipC.tif
- __MACOSX/S17-data/._Q61-anti-SipB-InvJ-SptP-SipD-SipC.tif
- S17-data/Q77-anti-prgI.tif
- __MACOSX/S17-data/._Q77-anti-prgI.tif
- S17-data/Q77-anti-prgJ.tif
- __MACOSX/S17-data/._Q77-anti-prgJ.tif
- S17-data/Q77-anti-SipB-InvJ-SptP-SipD.tif
- __MACOSX/S17-data/._Q77-anti-SipB-InvJ-SptP-SipD.tif
- S17-data/Q77-anti-sipC.tif
- __MACOSX/S17-data/._Q77-anti-sipC.tif
- S17-data/Q77E-anti-prgI.tif
- __MACOSX/S17-data/._Q77E-anti-prgI.tif
- S17-data/Q77E-anti-prgJ.tif
- __MACOSX/S17-data/._Q77E-anti-prgJ.tif
- S17-data/Q77E-anti-SipB-InvJ-SptP-SipD.tif
- __MACOSX/S17-data/._Q77E-anti-SipB-InvJ-SptP-SipD.tif
- S17-data/Q77E-anti-sipC.tif
- __MACOSX/S17-data/._Q77E-anti-sipC.tif
- S17-data/Q77K-anti-prgI.tif
- __MACOSX/S17-data/._Q77K-anti-prgI.tif
- S17-data/Q77K-anti-prgJ.tif
- __MACOSX/S17-data/._Q77K-anti-prgJ.tif
- S17-data/Q77K-anti-SipB-InvJ-SptP-SipD.tif
- __MACOSX/S17-data/._Q77K-anti-SipB-InvJ-SptP-SipD.tif
- S17-data/Q77K-anti-sipC.tif
- __MACOSX/S17-data/._Q77K-anti-sipC.tif
- S17-data/Q77M-anti-prgI.tif
- __MACOSX/S17-data/._Q77M-anti-prgI.tif
- S17-data/Q77M-anti-prgJ.tif
- __MACOSX/S17-data/._Q77M-anti-prgJ.tif
- S17-data/Q77M-anti-SipB-InvJ-SptP-SipD.tif
- __MACOSX/S17-data/._Q77M-anti-SipB-InvJ-SptP-SipD.tif
- S17-data/Q77M-anti-sipC.tif
- __MACOSX/S17-data/._Q77M-anti-sipC.tif
- S17-data/Q77R-anti-prgI.tif
- __MACOSX/S17-data/._Q77R-anti-prgI.tif
- S17-data/Q77R-anti-prgJ.tif
- __MACOSX/S17-data/._Q77R-anti-prgJ.tif
- S17-data/Q77R-anti-SipB-InvJ-SptP-SipD.tif
- __MACOSX/S17-data/._Q77R-anti-SipB-InvJ-SptP-SipD.tif
- S17-data/Q77R-anti-sipC.tif
- __MACOSX/S17-data/._Q77R-anti-sipC.tif
- __MACOSX/._S17-data
