# Supplementary material for: A polymorphic helix of a Salmonella needle protein relays signals defining distinct steps in type III secretion
Source: PLoS Biol. 2019 Jul 1;17(7):e3000351. doi: 10.1371/journal.pbio.3000351 (PMC6625726; doi:10.1371/journal.pbio.3000351)
Supplement: S18 Data — (ZIP) [file pbio.3000351.s038.zip]

Archive with 68 entries (65 files):
- S18-data/
- S18-data/R58-anti-prgI.tif
- __MACOSX/
- __MACOSX/S18-data/
- __MACOSX/S18-data/._R58-anti-prgI.tif
- S18-data/R58-anti-prgJ.tif
- __MACOSX/S18-data/._R58-anti-prgJ.tif
- S18-data/R58-anti-SipB-InvJ-SptP-SipD.tif
- __MACOSX/S18-data/._R58-anti-SipB-InvJ-SptP-SipD.tif
- S18-data/R58-anti-sipC.tif
- __MACOSX/S18-data/._R58-anti-sipC.tif
- S18-data/R80-anti-prgI.tif
- __MACOSX/S18-data/._R80-anti-prgI.tif
- S18-data/R80-anti-prgJ.tif
- __MACOSX/S18-data/._R80-anti-prgJ.tif
- S18-data/R80-anti-sipC.tif
- __MACOSX/S18-data/._R80-anti-sipC.tif
- S18-data/R80-anti-SptP-SipD-SipB-InvJ.tif
- __MACOSX/S18-data/._R80-anti-SptP-SipD-SipB-InvJ.tif
- S18-data/R80E-anti-prgI.tif
- __MACOSX/S18-data/._R80E-anti-prgI.tif
- S18-data/R80E-anti-prgJ.tif
- __MACOSX/S18-data/._R80E-anti-prgJ.tif
- S18-data/R80E-anti-sipC.tif
- __MACOSX/S18-data/._R80E-anti-sipC.tif
- S18-data/R80E-anti-SptP-SipD-SipB-InvJ.tif
- __MACOSX/S18-data/._R80E-anti-SptP-SipD-SipB-InvJ.tif
- S18-data/R80K-anti-prgI.tif
- __MACOSX/S18-data/._R80K-anti-prgI.tif
- S18-data/R80K-anti-prgJ.tif
- __MACOSX/S18-data/._R80K-anti-prgJ.tif
- S18-data/R80K-anti-sipC.tif
- __MACOSX/S18-data/._R80K-anti-sipC.tif
- S18-data/R80K-anti-SptP-SipD-SipB-InvJ.tif
- __MACOSX/S18-data/._R80K-anti-SptP-SipD-SipB-InvJ.tif
- S18-data/R80M-anti-prgI.tif
- __MACOSX/S18-data/._R80M-anti-prgI.tif
- S18-data/R80M-anti-prgJ.tif
- __MACOSX/S18-data/._R80M-anti-prgJ.tif
- S18-data/R80M-anti-sipC.tif
- __MACOSX/S18-data/._R80M-anti-sipC.tif
- S18-data/R80M-anti-SptP-SipD-SipB-InvJ.tif
- __MACOSX/S18-data/._R80M-anti-SptP-SipD-SipB-InvJ.tif
- S18-data/R80Q-anti-PrgI.tif
- __MACOSX/S18-data/._R80Q-anti-PrgI.tif
- S18-data/R80Q-anti-PrgJ.tif
- __MACOSX/S18-data/._R80Q-anti-PrgJ.tif
- S18-data/R80Q-anti-SipB-InvJ-SptP-SipD-SipC.tif
- __MACOSX/S18-data/._R80Q-anti-SipB-InvJ-SptP-SipD-SipC.tif
- S18-data/S13-anti-PrgI.tif
- __MACOSX/S18-data/._S13-anti-PrgI.tif
- S18-data/S13-anti-PrgJ.tif
- __MACOSX/S18-data/._S13-anti-PrgJ.tif
- S18-data/S13-anti-SipB-InvJ-SptP-SipD-SipC.tif
- __MACOSX/S18-data/._S13-anti-SipB-InvJ-SptP-SipD-SipC.tif
- S18-data/S39-anti-PrgI.tif
- __MACOSX/S18-data/._S39-anti-PrgI.tif
- S18-data/S39-anti-PrgJ.tif
- __MACOSX/S18-data/._S39-anti-PrgJ.tif
- S18-data/S39-anti-SipB-InvJ-SptP-SipD-SipC.tif
- __MACOSX/S18-data/._S39-anti-SipB-InvJ-SptP-SipD-SipC.tif
- S18-data/S6-anti-PrgI.tif
- __MACOSX/S18-data/._S6-anti-PrgI.tif
- S18-data/S6-anti-PrgJ.tif
- __MACOSX/S18-data/._S6-anti-PrgJ.tif
- S18-data/S6-anti-SipB-InvJ-SptP-SipD-SipC.tif
- __MACOSX/S18-data/._S6-anti-SipB-InvJ-SptP-SipD-SipC.tif
- __MACOSX/._S18-data
