# Supplementary material for: A polymorphic helix of a Salmonella needle protein relays signals defining distinct steps in type III secretion
Source: PLoS Biol. 2019 Jul 1;17(7):e3000351. doi: 10.1371/journal.pbio.3000351 (PMC6625726; doi:10.1371/journal.pbio.3000351)
Supplement: S19 Data — (ZIP) [file pbio.3000351.s039.zip]

Archive with 54 entries (51 files):
- S19-data/
- S19-data/S49-anti-prgI.tif
- __MACOSX/
- __MACOSX/S19-data/
- __MACOSX/S19-data/._S49-anti-prgI.tif
- S19-data/S49-anti-prgJ.tif
- __MACOSX/S19-data/._S49-anti-prgJ.tif
- S19-data/S49-anti-SipB-InvJ-SptP-SipD.tif
- __MACOSX/S19-data/._S49-anti-SipB-InvJ-SptP-SipD.tif
- S19-data/S49-anti-sipC.tif
- __MACOSX/S19-data/._S49-anti-sipC.tif
- S19-data/S52-anti-prgI.tif
- __MACOSX/S19-data/._S52-anti-prgI.tif
- S19-data/S52-anti-prgJ.tif
- __MACOSX/S19-data/._S52-anti-prgJ.tif
- S19-data/S52-anti-SipB-InvJ-SptP-SipD-SipC.tif
- __MACOSX/S19-data/._S52-anti-SipB-InvJ-SptP-SipD-SipC.tif
- S19-data/S62-anti-prgI.tif
- __MACOSX/S19-data/._S62-anti-prgI.tif
- S19-data/S62-anti-prgJ.tif
- __MACOSX/S19-data/._S62-anti-prgJ.tif
- S19-data/S62-anti-SipB-InvJ-SptP-SipD-SipC.tif
- __MACOSX/S19-data/._S62-anti-SipB-InvJ-SptP-SipD-SipC.tif
- S19-data/T18-anti-PrgI.tif
- __MACOSX/S19-data/._T18-anti-PrgI.tif
- S19-data/T18-anti-PrgJ.tif
- __MACOSX/S19-data/._T18-anti-PrgJ.tif
- S19-data/T18-anti-SipB-InvJ-SptP-SipD-SipC.tif
- __MACOSX/S19-data/._T18-anti-SipB-InvJ-SptP-SipD-SipC.tif
- S19-data/T25-anti-prgI.tif
- __MACOSX/S19-data/._T25-anti-prgI.tif
- S19-data/T25-anti-PrgJ.tif
- __MACOSX/S19-data/._T25-anti-PrgJ.tif
- S19-data/T25-anti-SipB-InvJ-SptP-SipD-SipC.tif
- __MACOSX/S19-data/._T25-anti-SipB-InvJ-SptP-SipD-SipC.tif
- S19-data/T28-anti-prgI.tif
- __MACOSX/S19-data/._T28-anti-prgI.tif
- S19-data/T28-anti-prgJ.tif
- __MACOSX/S19-data/._T28-anti-prgJ.tif
- S19-data/T28-anti-SipB-InvJ-SptP-SipD-SipC.tif
- __MACOSX/S19-data/._T28-anti-SipB-InvJ-SptP-SipD-SipC.tif
- S19-data/T3-anti-PrgI.tif
- __MACOSX/S19-data/._T3-anti-PrgI.tif
- S19-data/T3-anti-PrgJ.tif
- __MACOSX/S19-data/._T3-anti-PrgJ.tif
- S19-data/T3-anti-SipB-InvJ-SptP-SipD-SipC.tif
- __MACOSX/S19-data/._T3-anti-SipB-InvJ-SptP-SipD-SipC.tif
- S19-data/T64-anti-PrgI.tif
- __MACOSX/S19-data/._T64-anti-PrgI.tif
- S19-data/T64-anti-PrgJ.tif
- __MACOSX/S19-data/._T64-anti-PrgJ.tif
- S19-data/T64-anti-SipB-InvJ-SptP-SipD-SipC.tif
- __MACOSX/S19-data/._T64-anti-SipB-InvJ-SptP-SipD-SipC.tif
- __MACOSX/._S19-data
