# Supplementary material for: A polymorphic helix of a Salmonella needle protein relays signals defining distinct steps in type III secretion
Source: PLoS Biol. 2019 Jul 1;17(7):e3000351. doi: 10.1371/journal.pbio.3000351 (PMC6625726; doi:10.1371/journal.pbio.3000351)
Supplement: S20 Data — (ZIP) [file pbio.3000351.s040.zip]

Archive with 19 entries (19 files):
- V12-anti-PrgI.tif
- V12-anti-PrgJ.tif
- V12-anti-SipB-InvJ-SptP-SipD-SipC.tif
- V20-anti-PrgI.tif
- V20-anti-PrgJ.tif
- V20-anti-SipB-InvJ-SptP-SipD-SipC.tif
- V27-anti-prgI.tif
- V27-anti-prgJ.tif
- V27-anti-SipB-InvJ-SptP-SipD-SipC.tif
- V65-anti-PrgI.tif
- V65-anti-PrgJ.tif
- V65-anti-SipB-InvJ-SptP-SipD-SipC.tif
- V67-anti-PrgI.tif
- V67-anti-PrgJ.tif
- V67-anti-SipB-InvJ-SptP-SipD-SipC.tif
- W5-anti-prgI.tif
- W5-anti-prgJ.tif
- W5-anti-SipB-InvJ-SptP-SipD.tif
- W5-anti-SipC.tif
