# Supplementary material for: A polymorphic helix of a Salmonella needle protein relays signals defining distinct steps in type III secretion
Source: PLoS Biol. 2019 Jul 1;17(7):e3000351. doi: 10.1371/journal.pbio.3000351 (PMC6625726; doi:10.1371/journal.pbio.3000351)
Supplement: S21 Data — (ZIP) [file pbio.3000351.s041.zip]

Archive with 36 entries (33 files):
- S21-data/
- S21-data/WT-anti-prgI.tif
- __MACOSX/
- __MACOSX/S21-data/
- __MACOSX/S21-data/._WT-anti-prgI.tif
- S21-data/WT-anti-prgJ.tif
- __MACOSX/S21-data/._WT-anti-prgJ.tif
- S21-data/WT-anti-SipB-SipC-InvJ-SptP-SipD.tif
- __MACOSX/S21-data/._WT-anti-SipB-SipC-InvJ-SptP-SipD.tif
- S21-data/Y47-anti-prgI.tif
- __MACOSX/S21-data/._Y47-anti-prgI.tif
- S21-data/Y47-anti-prgJ.tif
- __MACOSX/S21-data/._Y47-anti-prgJ.tif
- S21-data/Y47-anti-SipB-SipC-InvJ-SptP-SipD.tif
- __MACOSX/S21-data/._Y47-anti-SipB-SipC-InvJ-SptP-SipD.tif
- S21-data/Y54-anti-prgI.tif
- __MACOSX/S21-data/._Y54-anti-prgI.tif
- S21-data/Y54-anti-prgJ.tif
- __MACOSX/S21-data/._Y54-anti-prgJ.tif
- S21-data/Y54-anti-SipB-SipC-InvJ-SptP-SipD.tif
- __MACOSX/S21-data/._Y54-anti-SipB-SipC-InvJ-SptP-SipD.tif
- S21-data/Y57-anti-prgI.tif
- __MACOSX/S21-data/._Y57-anti-prgI.tif
- S21-data/Y57-anti-prgJ.tif
- __MACOSX/S21-data/._Y57-anti-prgJ.tif
- S21-data/Y57-anti-SipB-SipC-InvJ-SptP-SipD.tif
- __MACOSX/S21-data/._Y57-anti-SipB-SipC-InvJ-SptP-SipD.tif
- S21-data/Y8-anti-prgI.tif
- __MACOSX/S21-data/._Y8-anti-prgI.tif
- S21-data/Y8-anti-prgJ.tif
- __MACOSX/S21-data/._Y8-anti-prgJ.tif
- S21-data/Y8-anti-SipB-InvJ-SptP-SipD.tif
- __MACOSX/S21-data/._Y8-anti-SipB-InvJ-SptP-SipD.tif
- S21-data/Y8-anti-SipC.tif
- __MACOSX/S21-data/._Y8-anti-SipC.tif
- __MACOSX/._S21-data
