# Supplementary material for: A polymorphic helix of a Salmonella needle protein relays signals defining distinct steps in type III secretion
Source: PLoS Biol. 2019 Jul 1;17(7):e3000351. doi: 10.1371/journal.pbio.3000351 (PMC6625726; doi:10.1371/journal.pbio.3000351)
Supplement: S22 Data — (XLSX) [file pbio.3000351.s042.xlsx]

## Sheet: Sheet1
PrgI
T3A	P4A	W5A	S6A	G7A	Y8A	L9A	D10A	D11A	V12A	S13A	K15A	F16A	D17A	T18A	G19A	V20A	D21A	N22A	L23A	Q24A	T25A	Q26A	V27A	T28A	E29A	L31A	D32A	K33A	L34A	K37A	P38A	S39A	D40A	P41A	L43A	L44A	Y47A	Q48A	S49A	K50A	L51A	S52A	E53A	Y54A	N55A	L56A	Y57A	R58A	N59A
0.481303	0.313111	0.972378	0.58317	1.98653	1.14184	1.67642	1.87343	0.958806	0.696673	0.853353	0.521739	1.76409	1.48627	1.51596	0.717122	1.01262	0.91611	1.73324	1.59061	0.647015	1.07443	0.563015	1.02002	0.796231	0.619552	2.71642	0	0.928151	2.55773	0.994111	0.0684932	0.951076	0.379526	4.34929	0.59335	6.16624	0	1.70894	0.394822	0.47513	0.739421	0.401535	4.66916	2.65957	0.805959	6.50134	5.28369	1.7133	0.479871
0.32068	0.575342	0.704741	0.810176	1.97696	1.56924	2.1206	1.51045	0.96597	0.866928	0.732498	0.507001	1.64651	1.28434	1.0735	1.01347	1.57622	1.3853	1.47826	1.76375	0.607222	1.62859	0.718492	1.12132	0.994111	0.610129	1.61672	0	0.956419	4.48337	1.03416	0.0528376	1.03523	0.621723	4.92908	0.30179	7.67008	0	1.31722	0.247573	0.454343	0.518189	0.442455	4.00749	2.73759	0.549237	5.2292	5.16312	1.70458	0.985507
0.102435	0.227181	0.816349	0.241379	1.03839	1.37327	1.68119	1.88895	0.989851	0.422809	0.512779	0.371048	1.54946	0.975239	0.965276	0.483483	1.40166	1.68734	1.20729	1.66343	0.396404	0.732902	0.454187	0.704515	1.17432	0.499949	2.91821	0	0.44257	3.11929	0.553752	0.03862	1.28749	0.307116	5.2766	0.357219	4.49305	0	0.925879	0.289644	0.392143	0.721177	0.551596	3.64045	2.2766	0.864887	5.23457	8.2461	1.50164	1.25819
PrgJ
T3A	P4A	W5A	S6A	G7A	Y8A	L9A	D10A	D11A	V12A	S13A	K15A	F16A	D17A	T18A	G19A	V20A	D21A	N22A	L23A	Q24A	T25A	Q26A	V27A	T28A	E29A	L31A	D32A	K33A	L34A	K37A	P38A	S39A	D40A	P41A	L43A	L44A	Y47A	Q48A	S49A	K50A	L51A	S52A	E53A	Y54A	N55A	L56A	Y57A	R58A	N59A
1.25907	0.404386	1.01316	0.430829	2.00859	0.612348	0.436572	1.65438	1.4629	0.801677	0.923077	1.04196	0.219636	2.09963	1.56662	1.19588	1.87298	1.9809	1.45454	1.22938	0.713287	0.979021	1.1062	1.14159	1.45133	2.56637	2.96218	1.48483	1.17699	0.96356	1.09735	0.298613	0.539181	1.44932	1.62573	1.26454	4.05679	0.581287	1.02824	0.498137	1.49523	0.856787	0.605263	2.05167	0.597076	0.317647	2.29304	1.42164	0.534118	0.772894
1.04464	0.543051	0.720648	0.779103	2.06186	0.758097	0.589756	1.73193	1.40833	0.788778	0.86014	1.25874	0.224696	2.01494	1.86135	1.38488	0.623495	2.19261	1.26573	1.13997	0.587413	1.62937	1.22124	1.0708	1.15044	1.09735	1.62853	1.26237	1.06195	1.55498	1.38053	0.288294	0.462431	1.24662	1.98363	1.53878	4.6759	0.678362	0.875294	0.505588	1.70195	0.780407	0.713296	2.6231	0.665497	0.694118	2.23443	0.877193	0.423529	1.17949
0.623321	0.25136	0.841093	0.370393	0.698656	0.734818	0.500718	1.77118	1.27334	0.524401	0.669386	0.697697	0.219636	2.23337	1.15535	0.307582	1.3718	2.85248	1.48081	1.69132	0.50096	0.979367	0.549904	1.18065	1.28056	0.916507	2.47008	1.65833	0.599328	1.42542	0.72568	0.398219	0.326054	0.868243	1.8614	1.07422	2.53564	0.681287	1.07104	0.523683	1.46569	0.655738	0.712325	2.99088	0.634503	0.779625	2.21612	1.39298	0.522655	1
InvJ
T3A	P4A	W5A	S6A	G7A	Y8A	L9A	D10A	D11A	V12A	S13A	K15A	F16A	D17A	T18A	G19A	V20A	D21A	N22A	L23A	Q24A	T25A	Q26A	V27A	T28A	E29A	L31A	D32A	K33A	L34A	K37A	P38A	S39A	D40A	P41A	L43A	L44A	Y47A	Q48A	S49A	K50A	L51A	S52A	E53A	Y54A	N55A	L56A	Y57A	R58A	N59A
0.810022	0.25083	0.620785	0.376501	2.34286	0.517321	0.0616523	2.127	2.10851	0.523458	1.51974	0.806846	0.0363274	1.32454	1.48813	1.52143	0.353562	1.21108	1.30332	0.823308	0.436808	1.04005	0.95541	1.19862	1.94948	0.79986	5.21705	0.667293	0.91722	1.19622	0.619979	0.081226	0.162452	1.09109	1.75484	0.84876	1.81034	0.443441	1.41873	2.27341	0.960755	0.347826	0.413043	5.57006	0.410323	2.5311	1.79819	0.902366	3.02666	0.615783
0.716664	0.227842	0.465665	0.265645	2.4	0.620478	0.0924784	2.25524	1.6979	1.21629	1.82221	1.40554	0.0380135	1.18338	1.30475	1.37143	0.282322	1.8971	1.08066	0.691729	0.383698	0.986367	0.965919	0.563946	1.87929	1.00252	5.04457	0.516917	1.26134	1.2877	1.1461	0.0975734	0.175224	0.899225	1.51699	0.964735	2.41184	0.420645	1.37711	2.35133	1.41989	0.697628	1.08103	5.1051	0.283871	2.80451	1.71798	0.48129	2.7095	1.0263
0.821269	0.36424	0.489884	0.694764	0.178235	0.472869	0.108508	2.38348	1.84834	1.17498	0.333912	0.294993	0.0416922	1.31398	1.07388	0.199058	0.271768	0.85752	0.411502	0.841353	0.411502	0.154437	0.139316	0.795001	2.1138	0.181953	4.98643	0.484962	0.207982	1.14016	0.502551	0.0914432	0.346871	1.5155	1.65634	0.795841	1.76442	0.547957	1.25964	2.4149	0.397167	0.233107	1.21146	5.58917	0.446882	3.04238	1.88012	0.702366	2.68353	1.27382
SipD
T3A	P4A	W5A	S6A	G7A	Y8A	L9A	D10A	D11A	V12A	S13A	K15A	F16A	D17A	T18A	G19A	V20A	D21A	N22A	L23A	Q24A	T25A	Q26A	V27A	T28A	E29A	L31A	D32A	K33A	L34A	K37A	P38A	S39A	D40A	P41A	L43A	L44A	Y47A	Q48A	S49A	K50A	L51A	S52A	E53A	Y54A	N55A	L56A	Y57A	R58A	N59A
0.0840288	0.260392	0.0180935	0.305953	0.807371	0.219368	0.0302313	1.86435	1.81677	0.412652	0.902439	0.79295	0	0.849029	1.25992	1.00139	7.86128	0.690245	0.830031	0.868362	1.28942	1.11422	1.04464	0.95978	1.922	0.534773	5.21753	0.405812	1.03954	1.77655	0.681566	0.191886	0.660791	0.217532	1.92558	0.540727	1.37441	0.83337	1.9894	2.67276	0.522925	0.977313	0.964054	4.47151	0.511526	2.62514	3.83615	0.53326	2.54675	1.22292
0.086305	0.288992	0.0350334	0.258397	0.806908	0.243048	0.0318086	1.75631	1.68112	0.47011	0.860192	0.826757	0	0.84565	1.3144	0.913074	6.99029	0.858953	0.915941	0.981145	1.14689	1.18881	0.987587	0.852765	1.59739	0.788401	5.00617	0.400277	1.31657	2.30006	1.08488	0.191553	0.670768	0.186364	1.8843	0.751331	2.1292	0.870252	1.70669	2.86208	0.450958	0.798763	0.980849	4.41633	0.520307	2.20616	3.75637	0.391438	2.77555	1.28882
0.130359	0.334885	0.0421979	0.471234	0.204191	0.219915	0.0197161	1.66877	1.74133	0.449217	0.716593	0.388002	0	0.955237	1.08784	0.534128	6.91343	0.688767	0.935397	0.786715	0.688906	0.561431	0.535089	0.939823	1.88789	0.30648	5.01461	0.300294	0.377812	1.56907	0.515816	0.16129	0.845693	0.180195	1.81361	0.177176	1.2452	0.851592	1.96983	3.03078	0.54498	0.880082	0.87498	4.88246	0.519429	2.85337	3.98359	0.435565	3.15186	1.47942
SipB
T3A	P4A	W5A	S6A	G7A	Y8A	L9A	D10A	D11A	V12A	S13A	K15A	F16A	D17A	T18A	G19A	V20A	D21A	N22A	L23A	Q24A	T25A	Q26A	V27A	T28A	E29A	L31A	D32A	K33A	L34A	K37A	P38A	S39A	D40A	P41A	L43A	L44A	Y47A	Q48A	S49A	K50A	L51A	S52A	E53A	Y54A	N55A	L56A	Y57A	R58A	N59A
0.00107859	0.0113368	0.046593	0.0100142	0.22278	0.631685	0.000887536	2.56371	3.47686	0.869565	1.39606	0.775353	0	1.20066	0.81003	0.639237	2.72621	0.54758	0.529648	1.36793	0.876971	1.40474	1.00448	0.951411	1.96794	0.451841	2.74178	0.117897	0.685687	1.93312	0.537774	0.00340104	0.0944733	0.0663238	2.46538	0.844161	0.684743	0.0721921	1.21179	3.81668	0.629091	0.708752	0.620061	6.64304	0.0151291	3.29773	4.02299	0.285315	2.97519	1.0084
0.00191749	0.0217289	0.0379343	0.00245631	0.213748	0.660341	0.00316977	3.15443	3.30164	0.75223	0.893682	1.02524	0	0.91593	1.41885	0.827898	2.83586	0.679554	0.923532	0.818568	0.307024	0.976662	1.013	1.14112	1.81591	0.27068	2.53284	0.0584691	0.78302	1.68666	0.294658	0.00264525	0.0343883	0.168327	2.26213	0.647751	1.02435	0.0307515	1.05645	3.97588	0.757903	0.893977	0.944367	5.29023	0.0108535	3.78153	4.08629	0.0402894	3.18987	1.56687
0.00849151	0.0306094	0.0565095	0.0236183	0.0227273	0.667961	0.00329656	3.82249	3.27197	0.537563	0.222777	0.0947386	0	0.970878	1.17958	0.225358	2.72216	0.354613	0.748751	0.303026	0.0957376	0.311938	0.199051	0.508963	1.80421	0.0497003	2.46394	0.0154731	0.0721778	0.804777	0.376218	0.00472367	0.348984	0.239794	2.23269	0.521705	0.715589	0.122842	1.16639	3.81116	0.364247	0.630221	0.826516	5.36458	0.0322315	4.36699	4.83235	0.175629	3.00345	2.90279
SipC
T3A	P4A	W5A	S6A	G7A	Y8A	L9A	D10A	D11A	V12A	S13A	K15A	F16A	D17A	T18A	G19A	V20A	D21A	N22A	L23A	Q24A	T25A	Q26A	V27A	T28A	E29A	L31A	D32A	K33A	L34A	K37A	P38A	S39A	D40A	P41A	L43A	L44A	Y47A	Q48A	S49A	K50A	L51A	S52A	E53A	Y54A	N55A	L56A	Y57A	R58A	N59A
0.0918728	0.192096	0.0642472	0.325368	0.378378	0.297204	0	3.65962	3.74193	0.341034	0.897868	0.264	0	1.06863	1.27206	1.39339	3.98039	0.644608	0.444444	0.896848	0.438833	1.16049	0.811448	1.26116	1.75662	0.456	5.25636	0.489971	0.872	0.790979	0.626	0.143382	0.471507	0.15786	2.4657	0.494	0.554	0.389892	1.2363	3.43832	0.424642	0.398836	0.96361	3.38845	0.140794	3.8926	4.29353	0.483754	2.66328	0.952736
0.111307	0.227941	0.0627759	0.272978	0.468469	0.398725	0	2.703	3.57063	0.548955	0.554433	0.187146	0	0.816176	1.47059	0.954955	4.28186	0.840686	0.819304	1.16905	0.506173	1.18631	0.847363	0.672462	1.81628	0.323251	4.68819	0.481375	0.907372	0.727173	0.463138	0.138787	0.404412	0.136334	2.24549	0.42155	0.561437	0.3213	0.952091	3.31713	0.629263	0.48326	0.899563	3.59159	0.104693	2.59506	3.99751	0.238267	2.8955	1.3209
0.0535506	0.252757	0.0559098	0.411765	0.101669	0.266798	0	3.77308	3.80645	0.532453	0.397361	0.235933	0	0.82598	1.47549	0.228948	3.05147	0.806373	0.51688	1.33524	0.170741	0.393481	0.263873	0.76452	2.21691	0.0869228	5.5636	0.524355	0.0783857	0.421342	0.577913	0.0762868	0.55239	0.141552	2.37906	0.107246	0.146377	0.382671	0.851198	4.26633	0.273927	0.436681	0.561863	4.46187	0.151624	3.34253	4.41542	0.548736	2.54572	1.64428
SptP
T3A	P4A	W5A	S6A	G7A	Y8A	L9A	D10A	D11A	V12A	S13A	K15A	F16A	D17A	T18A	G19A	V20A	D21A	N22A	L23A	Q24A	T25A	Q26A	V27A	T28A	E29A	L31A	D32A	K33A	L34A	K37A	P38A	S39A	D40A	P41A	L43A	L44A	Y47A	Q48A	S49A	K50A	L51A	S52A	E53A	Y54A	N55A	L56A	Y57A	R58A	N59A
0.246512	0.725732	0.0507747	0.949152	0.505942	0.353993	0.025195	2.54349	2.83383	0.153607	1.26403	0.500745	0	0.586234	1.03944	1.29202	4.94045	0.767208	0.608851	0.421725	1.45649	1.50401	1.10781	0.785235	1.42886	0.198212	3.01417	0.318211	0.42921	0.651741	0.374367	0.51926	0.816641	0.295103	0.526582	0.317139	0.2307	0.464304	0.936145	2.79067	0.245025	1.02518	1.45091	1.7084	0.164051	3.20868	3.07422	0.414684	0.636423	1.44294
0.246512	0.828968	0.0436234	1.17103	0.551783	0.379023	0.0419916	2.26995	3.78044	0.35199	0.792991	0.512011	0	0.598608	1.39211	1.03226	7.81438	0.870843	1.21592	0.403834	1.30086	0.870211	1.2866	0.567785	1.43758	0.306983	3.46005	0.320767	0.61257	0.705846	0.433799	0.49923	0.728814	0.222938	0.593924	0.374302	0.432123	0.398481	0.628916	2.82307	0.370647	0.939055	1.55273	2.62748	0.181772	2.47181	3.0854	0.371646	0.479585	2.13887
0.278249	0.952234	0.0631704	1.69491	0.425141	0.266985	0.00959808	3.19376	3.86563	0.360075	1.49011	0.80791	0	0.793504	1.31323	2.34887	4.63109	0.706883	1.33898	0.276038	0.765537	1.07203	1.06073	0.52651	1.49765	0.693503	3.42397	0.265815	0.560735	0.892413	0.524709	0.446841	0.998459	0.23067	0.623798	0.229075	0.152297	0.401519	0.562651	3.14841	0.200871	0.989209	1.00364	2.65038	0.177722	2.76928	5.94413	0.477468	0.570966	4.16121
[truncated: 18 more columns]
