# Supplementary material for: A polymorphic helix of a Salmonella needle protein relays signals defining distinct steps in type III secretion
Source: PLoS Biol. 2019 Jul 1;17(7):e3000351. doi: 10.1371/journal.pbio.3000351 (PMC6625726; doi:10.1371/journal.pbio.3000351)
Supplement: S23 Data — (XLSX) [file pbio.3000351.s043.xlsx]

## Sheet: Sheet1
051517
WT-CFU	raw count	DF	CFU/ml				WT-GPA	raw count	DF	CFU/ml	%input
6-1	502	10000000	5020000000				2-1	164	100	16400	1.0937
6-2	477	10000000	4770000000				2-2	204	100	20400	1.36045
6-3	438	10000000	4380000000				2-3	255	100	25500	1.70057
5^7-1	304	20000000	6080000000				3-1	20	1000	20000	1.33378
5^7-2	218	20000000	4360000000				3-2	17	1000	17000	1.13371
5^7-3	269	20000000	5380000000				3-3	35	1000	35000	2.33411
							4-1	0	10000	0	0
				Std Dev	% error		4-2	0	10000	0	0
		avg CFU/ml	4.99833e+09	6.56975e+08	13.1439		4-3	0	10000	0	0
		input (total bacteria)	1.4995e+06						avg CFU/ml	22383.3	1.49272
T3A-CFU	raw count	DF	CFU/ml				T3A-GPA	raw count	DF	CFU/ml	%input
6-1	578	10000000	5780000000				1-1	301	10	3010	0.213551
6-2	479	10000000	4790000000				1-2	347	10	3470	0.246187
6-3	460	10000000	4600000000				1-3	298	10	2980	0.211422
5^7-1	198	20000000	3960000000				2-1	38	100	3800	0.269599
5^7-2	208	20000000	4160000000				2-2	28	100	2800	0.198652
5^7-2	245	20000000	4900000000				2-3	45	100	4500	0.319262
							3-1	1	1000	1000	0.0709471
				Std Dev	% error		3-2	2	1000	2000	0.141894
		avg CFU/ml	4.69833e+09	6.42446e+08	13.6739		3-3	0	1000	0	0
		input (total bacteria)	1.4095e+06						avg CFU/ml	3426.67	0.243112
V65A-CFU	raw count	DF	CFU/ml				V65A-GPA	raw count	DF	CFU/ml	%input
6-1	490	10000000	4900000000				1-1	0	10	0	0
6-2	484	10000000	4840000000				1-2	3	10	30	0.00202497
6-3	385	10000000	3850000000				1-3	1	10	10	0.000674992
5^7-1	268	20000000	5360000000				2-1	0	100	0	0
5^7-2	323	20000000	6460000000				2-2	2	100	200	0.0134998
5^7-2	211	20000000	4220000000				2-3	0	100	0	0
							3-1	0	1000	0	0
				Std Dev	% error		3-2	0	1000	0	0
		avg CFU/ml	4.93833e+09	9.17048e+08	18.57		3-3	0	1000	0	0
		input (total bacteria)	1.4815e+06						avg CFU/ml	40	0.00269997
