# Supplementary material for: A polymorphic helix of a Salmonella needle protein relays signals defining distinct steps in type III secretion
Source: PLoS Biol. 2019 Jul 1;17(7):e3000351. doi: 10.1371/journal.pbio.3000351 (PMC6625726; doi:10.1371/journal.pbio.3000351)
Supplement: S24 Data — (XLSX) [file pbio.3000351.s044.xlsx]

## Sheet: Sheet1
Chain	Total ASA	avg ASA	%ASA
1	6825.77	163.93	100
2	3048.54	69.21	93.7726
3	3389.05	87.05	81.968
4	3127.08	97.97	93.1274
5	2286.84	180.17	80.2182
6	1464.85	36.495	47.1512
7	145.13	0	0
8	2186.13	117.09	60.637
9	311.3	45.69	31.2517
10	794.06	61.405	54.3407
11	1236.38	55.305	48.9425
12	84.16	7.6	6.21423
13	568.3	23.135	29.8902
14	1615.89	47.935	73.8598
15	3254.33	127.735	77.6505
16	286.94	41.525	23.0566
17	913.68	31.405	27.792
18	3081.91	82.335	77.5282
19	686.05	0	0
20	155.47	22.235	18.1807
21	2697.74	87.515	77.4469
22	2267.23	71.04	62.1522
23	106.18	1.56	1.06703
24	1896.64	66.575	46.3292
25	2108.77	68.945	64.92
26	1197.19	26.785	18.6395
27	97.3	2.445	1.99918
28	1856.73	61.79	58.1827
29	2611.64	89.7	63.5269
30	295.1	6.025	9.28351
31	602.6	7.515	5.14022
32	2312.06	61.88	54.7611
33	3675.87	120.84	73.459
34	122.73	1.485	1.01573
35	457.26	4.1	6.31741
36	1507.89	40.925	63.0585
37	2765.03	71.5	43.465
38	519.08	4.005	3.80703
39	832.57	1.1	1.42119
40	758.37	18.375	16.2611
41	907.19	0.575	0.546578
42	1430.18	38.345	59.0832
43	903.07	31.1	21.2722
44	812.57	1.67	1.14227
45	762.34	9.295	14.322
46	1250.16	33.855	52.1649
47	222.6	0.25	0.129467
48	1187.09	6.695	4.65901
49	583.89	9.47	12.2351
50	1432.98	45.11	27.4225
51	363.59	0.565	0.386457
52	367.28	1.515	1.95736
53	537.55	2.875	2.03612
54	342.07	6.02	3.11756
55	1038.58	18.6	16.273
56	503.47	2.905	1.987
57	361.75	12.295	6.36717
58	896.38	13.54	6.92583
59	1360.85	39.925	34.93
60	214.13	3.705	5.70878
61	435.46	11.945	8.31246
62	501.91	3.885	5.01938
63	885.87	19.285	16.8723
64	244.69	1.64	1.54426
65	285.72	3.405	2.78414
66	2059.62	56.805	34.5319
67	391.06	1.735	1.41864
68	605.17	10.625	5.8995
69	1190.61	26.65	16.2006
70	1378.85	38.58	34.1416
71	553.75	9.6	6.51731
72	491.36	31.72	28.0708
73	1051.61	34.01	52.4037
74	774.08	9.31	14.3452
75	1031.85	68.79	46.7006
76	1293.76	30.46	20.6789
77	4212.53	123.57	85.9917
78	925.16	13.08	11.4436
79	1881.82	63.425	35.2165
80	4881.06	153.205	78.3657
